# Supplementary material for: Maritime Pine Rootstock Genotype Modulates Gene Expression Associated with Stress Tolerance in Grafted Stems
Source: Plants (Basel). 2024 Jun 14;13(12):1644. doi: 10.3390/plants13121644 (PMC11207801; doi:10.3390/plants13121644)
Supplement: Supplementary file 1 [file plants-13-01644-s001.zip › plants-3039106-supplementary.xlsx]

## Sheet: INFORMATION
Article title
Maritime pine rootstock genotype modulates the expression of genes associated to stress tolerance in grafted stems
Journal name
Plants
Author names
Manjarrez LF 1, Guevara MA 1, de María N 1, Vélez MD 1, Cobo-Simón I 1, López-Hinojosa M 1, Cabezas JA 1, Mancha JA 1, Pizarro A 2, Díaz-Sala C 2, Cervera MT 1
Affiliation
1 Departamento de Ecología y Genética Forestal, Instituto de Ciencias Forestal (ICIFOR), Instituto Nacional de Investigación y Tecnología Agraria y Alimentaria - Consejo Superior de Investigaciones Científicas (INIA-CSIC), 28040 Madrid, Spain.
2 Departamento de Ciencias de la Vida, Universidad de Alcalá (UAH), 28805 Alcalá de Henares, Spain.
e-mail address of the corresponding author
María Teresa Cervera. cervera@inia.csic.es

## Sheet: Supplementary Table 1
Table S1. RNA-seq results of stems samples of Pinus pinaster grafts. SS: drought-sensitive scion. TS: drought-tolerant scion. SR: drought-sensitive roostock. TR: drought-tolerant roostock
Sample	Construction	Stem	Total Bases	Read Count	GC (%)	AT (%)	Q20 (%)	Q30 (%)
ss-SS/SR_1-4_mRNA	SS/SR	Scion	6183801226	40952326	45.77	54.23	98.31	94.88
ss-SS/SR_1-5_mRNA	SS/SR	Scion	6515105494	43146394	45.73	54.27	98.48	95.26
ss-SS/SR_1-6_mRNA	SS/SR	Scion	6246679740	41368740	46.08	53.92	98.51	95.33
rs-SS/SR_1-4_mRNA	SS/SR	Rootstock	6774848446	44866546	45.96	54.04	98.39	95
rs-SS/SR_1-5_mRNA	SS/SR	Rootstock	7169214240	47478240	45.29	54.71	98.27	94.7
rs-SS/SR_1-6_mRNA	SS/SR	Rootstock	6891909384	45641784	45.85	54.15	98.28	94.74
ss-SS/TR_18-4_mRNA	SS/TR	Scion	6765369572	44803772	45.68	54.32	98.33	94.89
ss-SS/TR_18-5_mRNA	SS/TR	Scion	6188649836	40984436	45.34	54.66	98.33	94.89
ss-SS/TR_18-6_mRNA	SS/TR	Scion	6161295582	40803282	45.1	54.9	98.38	94.99
rs-SS/TR_18-4_mRNA	SS/TR	Rootstock	7031316510	46565010	45.09	54.91	98.39	95.03
rs-SS/TR_18-5_mRNA	SS/TR	Rootstock	6944532280	45990280	44.89	55.11	98.51	95.34
rs-SS/TR_18-6_mRNA	SS/TR	Rootstock	6450302636	42717236	45.21	54.79	98.49	95.24
ss-TS/SR_1-1_mRNA	TS/SR	Scion	7954660370	52679870	45.09	54.91	98.3	94.85
ss-TS/SR_1-9_mRNA	TS/SR	Scion	7468450940	49459940	45.16	54.84	98.37	95.03
ss-TS/SR_1-11_mRNA	TS/SR	Scion	7604898466	50363566	45.1	54.9	98.4	94.97
rs-TS/SR_1-1_mRNA	TS/SR	Rootstock	6483310330	42935830	45.15	54.85	98.26	94.68
rs-TS/SR_1-9_mRNA	TS/SR	Rootstock	7189969794	47615694	45.19	54.81	98.44	95.09
rs-TS/SR_1-11_mRNA	TS/SR	Rootstock	6878796846	45554946	45.09	54.91	98.44	95.21
ss-TS/TR_18-7_mRNA	TS/TR	Scion	6591613872	43653072	45.34	54.66	98.46	95.19
ss-TS/TR_18-9_mRNA	TS/TR	Scion	6824128806	45192906	45.72	54.28	98.41	95.07
ss-TS/TR_18-15_mRNA	TS/TR	Scion	6452939398	42734698	44.75	55.25	98.27	94.74
rs-TS/TR_18-7_mRNA	TS/TR	Rootstock	7565549376	50102976	45.17	54.83	98.37	94.95
rs-TS/TR_18-9_mRNA	TS/TR	Rootstock	6658606532	44096732	45.1	54.9	98.48	95.19
rs-TS/TR_18-15_mRNA	TS/TR	Rootstock	7214452028	47777828	44.83	55.17	98.34	94.95
		Total	164210401704	1087486104
* Software : Illumina package bcl2fastq
* Fastq Quality Encoding : Sanger Quality ( ASCII Character Code = Phred Quality Value + 33 )

## Sheet: Supplementary Table 2
Table S2. Mapping results from Salmon software.
Samples	Construction	Stem	% Mapping_rate	num observed fragments	num assigned fragments	% fragments were shorter than the k used to build the index (K-mer 31)	mappings discarded because of alignment score	fragments entirely discarded	discarded because they have only dovetail (discordant) mappings	% strand mapping bias
ss-SS/SR_1-4_mRNA	SS/SR	Scion	93.73	19178344	17974966	0.000484922	3388874	743953	1017051	0.36
ss-SS/SR_1-5_mRNA	SS/SR	Scion	93.11	20399267	18993065	0.000509822	3628709	819843	1346164	0.36
ss-SS/SR_1-6_mRNA	SS/SR	Scion	93.17	19313062	17994246	0.000429761	3601470	818296	1085670	0.36
rs-SS/SR_1-4_mRNA	SS/SR	Rootstock	94.12	21814981	20531623	4.12561e-05	3871731	821477	1077838	0.36
rs-SS/SR_1-5_mRNA	SS/SR	Rootstock	92.93	22604094	21005239	0.00041143	3585992	915282	1186191	0.37
rs-SS/SR_1-6_mRNA	SS/SR	Rootstock	93.74	21867656	20498518	0.00049388	3832706	809874	1376818	0.37
ss-SS/TR_18-4_mRNA	SS/TR	Scion	94.13	21342237	20088610	3.27988e-05	3774862	785950	1132349	0.36
ss-SS/TR_18-5_mRNA	SS/TR	Scion	92.78	19790107	18360365	3.03182e-05	3386101	850391	1019107	0.36
ss-SS/TR_18-6_mRNA	SS/TR	Scion	93.84	19249509	18063357	0.000457155	3251727	744198	1009034	0.36
rs-SS/TR_18-4_mRNA	SS/TR	Rootstock	93.72	22573426	21156746	0.000411989	3617649	853282	1483972	0.36
rs-SS/TR_18-5_mRNA	SS/TR	Rootstock	92.74	22311276	20690973	0.000385455	3487320	931680	1340059	0.36
rs-SS/TR_18-6_mRNA	SS/TR	Rootstock	93.43	20533410	19184060	0.000399349	3256312	804945	1301815	0.36
ss-TS/SR_1-1_mRNA	TS/SR	Scion	93.2	25071883	23366547	0.000478624	4472106	1039906	1613848	0.37
ss-TS/SR_1-9_mRNA	TS/SR	Scion	93.11	22962299	21379816	0.000409367	4125812	965916	1240049	0.36
ss-TS/SR_1-11_mRNA	TS/SR	Scion	92.31	22819575	21065795	0.000455749	3989083	1032521	1149567	0.37
rs-TS/SR_1-1_mRNA	TS/SR	Rootstock	92.75	20494966	19009108	0.000463528	3550257	845587	1073000	0.37
rs-TS/SR_1-9_mRNA	TS/SR	Rootstock	93.39	21272489	21860396	4.27193e-06	4170792	959069	1191193	0.37
rs-TS/SR_1-11_mRNA	TS/SR	Rootstock	93.62	22026492	20620153	0.000381359	3610102	880293	1248950	0.36
ss-TS/TR_18-7_mRNA	TS/TR	Scion	92.33	19375811	17889356	0.000490302	3380822	857181	1051684	0.36
ss-TS/TR_18-9_mRNA	TS/TR	Scion	93.46	20138415	18821475	0.00043201	3686111	820663	932586	0.36
ss-TS/TR_18-15_mRNA	TS/TR	Scion	91.81	20292837	18630453	0.000399156	3514848	987992	1043505	0.37
rs-TS/TR_18-7_mRNA	TS/TR	Rootstock	93.48	24019857	22452696	0.000403833	3774348	969322	1200008	0.36
rs-TS/TR_18-9_mRNA	TS/TR	Rootstock	93.55	21272489	19900932	0.000451287	3629861	843073	1057711	0.36
rs-TS/TR_18-15_mRNA	TS/TR	Rootstock	94.06	22841254	21485151	0.000415914	3608207	791101	1586171	0.36
Mean % Mapping rate = 93.27			Total	513565736	481023646

## Sheet: Supplementary Table 3
Table S3. Enrichment analysis of Mapman BINs from the comparisons between scion and rootstock stems (S vs. R) of each P. pinaster graft. The graft combinened genotypes with similar (SS/SR and TS/TR) or contrasting (SS/TR and TS/SR) response to drought. The p-value was calculated by comparisson.
Comparison	bin	name	Nº total DEGs	Down-regulated	Up-regulated	p-value	p-value HB	p-value HY
SS/SR: SS vs SR	1.	PS	30	9	21	0.000751777	0.0295198	0.205354
SS/SR: SS vs SR	1.1	PS.lightreaction	21	5	16	0.000972604	0.0318258	0.221396
SS/SR: SS vs SR	1.1.1	PS.lightreaction.photosystem II	16	4	12	0.00236678	0.0516308	0.359169
SS/SR: SS vs SR	1.1.1.1	PS.lightreaction.photosystem II.LHC-II	12	3	9	0.00885227	0.144833	1
SS/SR: SS vs SR	11.	lipid metabolism	56	41	15	0.00285976	0.0580827	0.404052
SS/SR: SS vs SR	11.9	lipid metabolism.lipid degradation	40	31	9	0.000728499	0.0295198	0.205354
SS/SR: SS vs SR	16.	secondary metabolism	147	73	74	0.00569831	0.104885	0.729628
SS/SR: SS vs SR	16.1	secondary metabolism.isoprenoids	25	22	3	0.00235597	0.0516308	0.359169
SS/SR: SS vs SR	16.1.5	secondary metabolism.isoprenoids.terpenoids	13	12	1	0.00371579	0.0729534	0.5075
SS/SR: SS vs SR	16.2	secondary metabolism.phenylpropanoids	48	21	27	0.0051697	0.0982243	0.683296
SS/SR: SS vs SR	16.2.1	secondary metabolism.phenylpropanoids.lignin biosynthesis	38	15	23	0.00191023	0.0455252	0.316696
SS/SR: SS vs SR	16.2.1.8	secondary metabolism.phenylpropanoids.lignin biosynthesis.F5H	11	0	11	5.27379e-06	0.000621252	0.00432174
SS/SR: SS vs SR	16.8	secondary metabolism.flavonoids	65	21	44	2.26563e-06	0.000444819	0.00309438
SS/SR: SS vs SR	16.8.3	secondary metabolism.flavonoids.dihydroflavonols	37	10	27	2.09213e-05	0.00205378	0.0142871
SS/SR: SS vs SR	16.8.3.3	secondary metabolism.flavonoids.dihydroflavonols.flavonoid 3''-monooxygenase	12	3	9	0.000954923	0.0318258	0.221396
SS/SR: SS vs SR	23.2	nucleotide metabolism.degradation	3	0	3	0.00690885	0.123313	0.857823
SS/SR: SS vs SR	26.	misc	208	107	101	0.00073138	0.0295198	0.205354
SS/SR: SS vs SR	26.1	misc.cytochrome P450	32	10	22	0.00168535	0.0431597	0.30024
SS/SR: SS vs SR	27.	RNA	247	175	72	4.33449e-05	0.00283668	0.0197334
SS/SR: SS vs SR	27.3	RNA.regulation of transcription	222	163	59	4.16228e-06	0.000612895	0.0042636
SS/SR: SS vs SR	27.3.24	RNA.regulation of transcription.MADS box transcription factor family	25	18	7	0.00256348	0.0539246	0.375126
SS/SR: SS vs SR	27.3.3	RNA.regulation of transcription.AP2/EREBP, APETALA2/Ethylene-responsive element binding protein family	58	52	6	2.21378e-10	1.30392e-07	9.0707e-07
SS/SR: SS vs SR	29.1	protein.aa activation	14	5	9	0.00762871	0.12838	0.893076
SS/SR: SS vs SR	29.2	protein.synthesis	54	17	37	3.5629e-05	0.00262319	0.0182482
SS/SR: SS vs SR	29.2.1	protein.synthesis.ribosomal protein	36	10	26	5.10178e-05	0.00300495	0.0209039
SS/SR: SS vs SR	29.2.1.2	protein.synthesis.ribosomal protein.eukaryotic	33	9	24	3.29874e-05	0.00262319	0.0182482
SS/SR: SS vs SR	29.2.1.2.1.27	protein.synthesis.ribosomal protein.eukaryotic.40S subunit.S27	7	1	6	0.00111047	0.0344246	0.239474
SS/SR: SS vs SR	29.2.1.2.2	protein.synthesis.ribosomal protein.eukaryotic.60S subunit	21	3	18	6.57428e-07	0.000193613	0.00134686
SS/SR: SS vs SR	29.2.1.2.2.40	protein.synthesis.ribosomal protein.eukaryotic.60S subunit.L40	7	1	6	0.00080449	0.0296153	0.206018
SS/SR: SS vs SR	29.5.11	protein.degradation.ubiquitin	59	32	27	0.00727433	0.126017	0.876636
SS/SR: SS vs SR	29.5.11.1	protein.degradation.ubiquitin.ubiquitin	13	5	8	0.00193231	0.0455252	0.316696
SS/SR: SS vs SR	30.	signalling	282	232	50	0.000508524	0.0249601	0.173634
SS/SR: SS vs SR	30.1	signalling.in sugar and nutrient physiology	20	19	1	0.00145232	0.0407342	0.283367
SS/SR: SS vs SR	30.2	signalling.receptor kinases	191	164	27	0.00137425	0.0404717	0.281541
SS/SR: SS vs SR	30.2.11	signalling.receptor kinases.leucine rich repeat XI	74	70	4	0.000134793	0.00721754	0.0502088
SS/SR: SS vs SR	30.2.7	signalling.receptor kinases.leucine rich repeat VII	41	40	1	0.00160161	0.0428795	0.298291
SS/TR: SS vs TR	10.2.2	cell wall.cellulose synthesis.COBRA	3	3	0	0.00487856	0.540463	1
SS/TR: SS vs TR	16.8	secondary metabolism.flavonoids	31	14	17	0.00697403	0.540463	1
SS/TR: SS vs TR	27.3	RNA.regulation of transcription	103	66	37	0.00578077	0.540463	1
SS/TR: SS vs TR	29.2.1.2.2.40	protein.synthesis.ribosomal protein.eukaryotic.60S subunit.L40	4	0	4	0.00564196	0.540463	1
SS/TR: SS vs TR	29.5.11	protein.degradation.ubiquitin	32	8	24	2.2834e-05	0.0111887	0.0757768
TS/TR: TS vs TR	11.9.2	lipid metabolism.lipid degradation.lipases	9	8	1	0.0085678	0.21792	1
TS/TR: TS vs TR	11.9.2.1	lipid metabolism.lipid degradation.lipases.triacylglycerol lipase	9	8	1	0.0085678	0.21792	1
TS/TR: TS vs TR	16.1	secondary metabolism.isoprenoids	28	23	5	0.000518911	0.0576531	0.40067
TS/TR: TS vs TR	16.1.5	secondary metabolism.isoprenoids.terpenoids	13	13	0	6.38825e-06	0.0011441	0.00795113
TS/TR: TS vs TR	16.2.1.9	secondary metabolism.phenylpropanoids.lignin biosynthesis.COMT	12	1	11	0.00491768	0.163617	1
TS/TR: TS vs TR	16.8	secondary metabolism.flavonoids	45	9	36	7.8229e-06	0.0011441	0.00795113
TS/TR: TS vs TR	16.8.2	secondary metabolism.flavonoids.chalcones	5	0	5	0.00343875	0.143691	0.998603
TS/TR: TS vs TR	16.8.3.3	secondary metabolism.flavonoids.dihydroflavonols.flavonoid 3''-monooxygenase	12	1	11	0.00626547	0.19291	1
TS/TR: TS vs TR	17.6.1.1	hormone metabolism.gibberelin.synthesis-degradation.copalyl diphosphate synthase	9	8	1	0.00257153	0.125362	0.871227
TS/TR: TS vs TR	20.	stress	224	163	61	0.00171036	0.121012	0.840994
TS/TR: TS vs TR	20.1	stress.biotic	169	133	36	0.000591314	0.0576531	0.40067
TS/TR: TS vs TR	20.1.7	stress.biotic.PR-proteins	109	89	20	0.00439614	0.163436	1
TS/TR: TS vs TR	26.11	misc.alcohol dehydrogenases	7	6	1	0.00447004	0.163436	1
TS/TR: TS vs TR	27.3	RNA.regulation of transcription	154	103	51	0.00180113	0.121012	0.840994
TS/TR: TS vs TR	29.2.1.2.1	protein.synthesis.ribosomal protein.eukaryotic.40S subunit	34	10	24	0.00237036	0.125362	0.871227
TS/TR: TS vs TR	29.2.1.2.1.3	protein.synthesis.ribosomal protein.eukaryotic.40S subunit.S3	3	0	3	0.00503436	0.163617	1
TS/TR: TS vs TR	30.	signalling	224	170	54	5.77468e-06	0.0011441	0.00795113
TS/TR: TS vs TR	30.1	signalling.in sugar and nutrient physiology	12	10	2	0.00835024	0.21792	1
TS/TR: TS vs TR	30.2	signalling.receptor kinases	145	126	19	6.25018e-07	0.000365635	0.00254105
TS/TR: TS vs TR	30.2.11	signalling.receptor kinases.leucine rich repeat XI	50	46	4	0.00199782	0.121012	0.840994
TS/TR: TS vs TR	30.2.12	signalling.receptor kinases.leucine rich repeat XII	50	46	4	0.00339817	0.143691	0.998603
TS/TR: TS vs TR	30.2.17	signalling.receptor kinases.DUF 26	47	40	7	0.00711887	0.208227	1
TS/TR: TS vs TR	30.2.99	signalling.receptor kinases.misc	13	13	0	0.00206858	0.121012	0.840994
TS/SR: TS vs SR	11.9	lipid metabolism.lipid degradation	17	11	6	0.00571377	0.26074	1
TS/SR: TS vs SR	11.9.1	lipid metabolism.lipid degradation.palmitoyl[protein] hydrolase	3	3	0	0.00955114	0.30058	1
TS/SR: TS vs SR	16.1.5	secondary metabolism.isoprenoids.terpenoids	9	8	1	0.00502222	0.26074	1
TS/SR: TS vs SR	16.2.1	secondary metabolism.phenylpropanoids.lignin biosynthesis	32	5	27	0.00548927	0.26074	1
TS/SR: TS vs SR	16.2.1.9	secondary metabolism.phenylpropanoids.lignin biosynthesis.COMT	13	0	13	0.00804518	0.269011	1
TS/SR: TS vs SR	16.8	secondary metabolism.flavonoids	35	7	28	7.19118e-05	0.0273017	0.187301
TS/SR: TS vs SR	16.8.2	secondary metabolism.flavonoids.chalcones	3	0	3	0.00473469	0.26074	1
TS/SR: TS vs SR	16.8.2.1	secondary metabolism.flavonoids.chalcones.naringenin-chalcone synthase	3	0	3	0.00473469	0.26074	1
TS/SR: TS vs SR	27.	RNA	145	84	61	0.00061628	0.109903	0.753982
TS/SR: TS vs SR	27.3	RNA.regulation of transcription	130	80	50	0.000102063	0.0273017	0.187301
TS/SR: TS vs SR	27.3.24	RNA.regulation of transcription.MADS box transcription factor family	23	17	6	0.000971379	0.129922	0.891319
TS/SR: TS vs SR	29.2.1.1	protein.synthesis.ribosomal protein.prokaryotic	6	5	1	0.00408222	0.26074	1
TS/SR: TS vs SR	29.2.1.1.3	protein.synthesis.ribosomal protein.prokaryotic.unknown organellar	4	4	0	0.00682311	0.26074	1
TS/SR: TS vs SR	29.2.1.1.3.2	protein.synthesis.ribosomal protein.prokaryotic.unknown organellar.50S subunit	4	4	0	0.00682311	0.26074	1
TS/SR: TS vs SR	29.2.1.2.1.3	protein.synthesis.ribosomal protein.eukaryotic.40S subunit.S3	3	0	3	0.00789156	0.269011	1
TS/SR: TS vs SR	33.	development	60	41	19	0.00512315	0.26074	1
TS/SR: TS vs SR	33.99	development.unspecified	54	36	18	0.00610377	0.26074	1

## Sheet: Supplementary Table 4
Table S4. Enrichment analysis of Mapman BINs from the comparisons between scion stems of P. pinaster graft. Two types of comparisons were included: Contrasting tolerance: drought-sensitive and drought-tolerant scion stems (SS vs TS) grafted on the same rootstock genotype (SS/SR vs TS/SR: Gal 1056/R1S vs Oria 6/R1S and SS/TR vs TS/TR: Gal 1056/R18T vs Oria 6/R18T); Genotype effect: Identification …
Comparison	Stems compared	Analysis of	bin	name	Nº total DEGs	Down	Up	p-value	p-value HB	p-value HY
SS / SR vs TS / SR	Scion	Contrasting tolerance	27.	RNA	249	171	78	0.00209481	0.214773	1
SS / SR vs TS / SR	Scion	Contrasting tolerance	27.3	RNA.regulation of transcription	210	154	56	0.000585618	0.0986766	0.699734
SS / SR vs TS / SR	Scion	Contrasting tolerance	27.3.3	RNA.regulation of transcription.AP2/EREBP, APETALA2/Ethylene-responsive element binding protein family	49	48	1	4.28841e-08	2.89039e-05	0.000204963
SS / SR vs TS / SR	Scion	Contrasting tolerance	29.2.1.1	protein.synthesis.ribosomal protein.prokaryotic	13	2	11	0.00189155	0.214773	1
SS / SR vs TS / SR	Scion	Contrasting tolerance	29.2.1.1.3	protein.synthesis.ribosomal protein.prokaryotic.unknown organellar	5	0	5	0.00295535	0.248989	1
SS / SR vs TS / SR	Scion	Contrasting tolerance	29.2.1.1.3.2	protein.synthesis.ribosomal protein.prokaryotic.unknown organellar.50S subunit	4	0	4	0.00808405	0.396388	1
SS / SR vs TS / SR	Scion	Contrasting tolerance	29.2.1.1.3.2.510	protein.synthesis.ribosomal protein.prokaryotic.unknown organellar.50S subunit.L10A	4	0	4	0.00808405	0.396388	1
SS / SR vs TS / SR	Scion	Contrasting tolerance	29.2.1.2.1.3	protein.synthesis.ribosomal protein.eukaryotic.40S subunit.S3	4	4	0	0.00223058	0.214773	1
SS / SR vs TS / SR	Scion	Contrasting tolerance	29.2.1.2.2	protein.synthesis.ribosomal protein.eukaryotic.60S subunit	32	11	21	0.00882168	0.396388	1
SS / SR vs TS / SR	Scion	Contrasting tolerance	29.2.1.2.2.510	protein.synthesis.ribosomal protein.eukaryotic.60S subunit.L10A	4	0	4	0.00808405	0.396388	1
SS / SR vs TS / SR	Scion	Contrasting tolerance	29.3.1	protein.targeting.nucleus	5	5	0	0.00876295	0.396388	1
SS / SR vs TS / SR	Scion	Contrasting tolerance	29.5.5	protein.degradation.serine protease	16	13	3	0.00982836	0.408644	1
SS / SR vs TS / SR	Scion	Contrasting tolerance	30.2.11	signalling.receptor kinases.leucine rich repeat XI	65	54	11	0.00707578	0.396388	1
SS / SR vs TS / SR	Scion	Contrasting tolerance	30.2.19	signalling.receptor kinases.legume-lectin	17	17	0	0.00771338	0.396388	1
SS / SR vs TS / SR	Scion	Contrasting tolerance	29.2.1.2.1.3	protein.synthesis.ribosomal protein.eukaryotic.40S subunit.S3	4	4	0	0.0021444	0.775465	1
SS / SR vs TS / SR	Scion	Contrasting tolerance	29.5.5	protein.degradation.serine protease	10	8	2	0.0043797	0.775465	1
SS / SR vs SS / TR	Scion	Genotype effect	10.	cell wall	39	37	2	0.00213647	0.108533	0.663842
SS / SR vs SS / TR	Scion	Genotype effect	10.6	cell wall.degradation	16	15	1	0.00335126	0.121603	0.743786
SS / SR vs SS / TR	Scion	Genotype effect	10.6.2	cell wall.degradation.mannan-xylose-arabinose-fucose	15	15	0	0.000705283	0.089571	0.547862
SS / SR vs SS / TR	Scion	Genotype effect	10.7	cell wall.modification	22	22	0	0.00192012	0.108533	0.663842
SS / SR vs SS / TR	Scion	Genotype effect	16.	secondary metabolism	17	9	8	0.00290949	0.121603	0.743786
SS / SR vs SS / TR	Scion	Genotype effect	20.	stress	93	88	5	0.00206085	0.108533	0.663842
SS / SR vs SS / TR	Scion	Genotype effect	20.1	stress.biotic	82	79	3	0.00798729	0.232545	1
SS / SR vs SS / TR	Scion	Genotype effect	20.1.7	stress.biotic.PR-proteins	62	59	3	0.000487573	0.089571	0.547862
SS / SR vs SS / TR	Scion	Genotype effect	27.3.3	RNA.regulation of transcription.AP2/EREBP, APETALA2/Ethylene-responsive element binding protein family	19	19	0	0.00823978	0.232545	1

## Sheet: Supplementary Table 5
Table S5. Enrichment analysis of Mapman BINs from the comparisons between rootstock stems of P. pinaster graft. Comparisons were included aimed to analyse the contrasting drought tolerance: drought-sensitive and drought-tolerant rootstock stems (SR vs TR) with the same grafted scion: SS/SR vs SS/TR: Gal 1056/R1S vs Gal 1056/R18T and TS/SR vs TS/TR: Oria 6/R1S vs Oria 6/R18T). The p-value was calc…
Comparison	Stems compared	Analysis of	bin	name	Nº total DEGs	Down	Up	p-value	p-value HB	p-value HY
SS / SS vs SS / TR	Rootstock	Contrasting tolerance	1.1	PS.lightreaction	13	11	2	0.00847195	0.441601	1
SS / SS vs SS / TR	Rootstock	Contrasting tolerance	1.1.1	PS.lightreaction.photosystem II	11	10	1	0.00181754	0.378958	1
SS / SS vs SS / TR	Rootstock	Contrasting tolerance	1.1.1.1	PS.lightreaction.photosystem II.LHC-II	10	10	0	0.000360508	0.150332	0.993918
SS / SS vs SS / TR	Rootstock	Contrasting tolerance	20.	stress	77	57	20	0.00451031	0.441601	1
SS / SS vs SS / TR	Rootstock	Contrasting tolerance	20.2	stress.abiotic	35	28	7	0.0053727	0.441601	1
SS / SS vs SS / TR	Rootstock	Contrasting tolerance	27.3.24	RNA.regulation of transcription.MADS box transcription factor family	10	1	9	0.0078511	0.441601	1
SS / SS vs SS / TR	Rootstock	Contrasting tolerance	29.2.1.2.1.27	protein.synthesis.ribosomal protein.eukaryotic.40S subunit.S27	3	3	0	0.00603318	0.441601	1
SS / SS vs SS / TR	Rootstock	Contrasting tolerance	29.2.1.2.2	protein.synthesis.ribosomal protein.eukaryotic.60S subunit	16	12	4	0.00727604	0.441601	1
TS / SS vs TS / TR	Rootstock	Contrasting tolerance	1.1	PS.lightreaction	13	10	3	0.00236604	0.358849	1
TS / SS vs TS / TR	Rootstock	Contrasting tolerance	1.1.1	PS.lightreaction.photosystem II	12	10	2	0.00084094	0.191314	1
TS / SS vs TS / TR	Rootstock	Contrasting tolerance	1.1.1.1	PS.lightreaction.photosystem II.LHC-II	10	10	0	3.37366e-05	0.0153502	0.102825
TS / SS vs TS / TR	Rootstock	Contrasting tolerance	29.2.1.2.2	protein.synthesis.ribosomal protein.eukaryotic.60S subunit	15	12	3	0.00799717	0.820708	1

## Sheet: Supplementary Table 6
Table S6. Normalized-read counts of DEGs associated with the genotypes of drought-sensitive scions (Gal 1056 scions: SS), or with both drought-sensitive genotypes (Gal 1056: SS; and R1S: SR). Scion stems: ss. Rootstock stems: rs.
ID	Orden	DescriptionBalstX	Mapman3.6 cutoff80	ss-SS/SR_1-4_mRNA	ss-SS/SR_1-5_mRNA	ss-SS/SR_1-6_mRNA	ss-SS/TR_18-4_mRNA	ss-SS/TR_18-5_mRNA	ss-SS/TR_18-6_mRNA	ss-TS/SR_1-1_mRNA	ss-TS/SR_1-9_mRNA	ss-TS/SR_1-11_mRNA	ss-TS/TR_18-7_mRNA	ss-TS/TR_18-9_mRNA	ss-TS/TR_18-15_mRNA	rs-SS/SR_1-4_mRNA	rs-SS/SR_1-5_mRNA	rs-SS/SR_1-6_mRNA	rs-SS/TR_18-4_mRNA	rs-SS/TR_18-5_mRNA	rs-SS/TR_18-6_mRNA	rs-TS/SR_1-1_mRNA	rs-TS/SR_1-9_mRNA	rs-TS/SR_1-11_mRNA	rs-TS/TR_18-7_mRNA	rs-TS/TR_18-9_mRNA	rs-TS/TR_18-15_mRNA
isotig54308	1	dirigent protein 22-like protein	(at5g42510 : 98.6) Disease resistance-responsive (dirigent-like protein) family protein; FUNCTIONS IN: molecular_function unknown; INVOLVED IN: defense response; LOCATED IN: endomembrane system; CONTAINS InterPro DOMAIN/s: Plant disease resistance response protein (InterPro:IPR004265); BEST Arabidopsis thaliana protein match is: Disease resistance-responsive (dirigent-like protein) family protein…	1018.45	815.668	651.813	561.9	3167.78	2668.39	309.559	146.227	198.055	636.574	246.969	255.357	258.501	1029.32	102.592	291.6	73.8558	129.36	202.237	155.259	217.493	179.5	103.534	122.262
unigene4608	2	1,4-dihydroxy-2-naphthoyl-CoA thioesterase 1; AtDHNAT1; DHNA-CoA thioesterase 1	no hits & (original description: no original description)	50.1454	26.9482	16.4298	53.2847	54.0131	64.6805	3.48973	9.29862	14.2677	19.7335	5.59331	5.74189	12.4379	7.52711	8.92798	7.58691	1.19382	3.43592	15.4339	22.3933	18.199	0	0	3.21957
unigene23335	3	Cysteine-rich repeat secretory protein 55; Flags: Precursor	(at5g48540 : 117.0) receptor-like protein kinase-related family protein; FUNCTIONS IN: molecular_function unknown; INVOLVED IN: response to karrikin; LOCATED IN: endomembrane system; EXPRESSED IN: 21 plant structures; EXPRESSED DURING: 13 growth stages; CONTAINS InterPro DOMAIN/s: Protein of unknown function DUF26 (InterPro:IPR002902); BEST Arabidopsis thaliana protein match is: Receptor-like pro…	1416.07	1356.56	1901.55	2174.58	1023.21	2750.94	319.872	236.624	489.578	637.438	557.245	488.699	841.837	897.696	1286.02	276.119	94.8	224.084	437.012	347.332	375.096	265.467	509.037	231.68
unigene55794	4	Disease resistance protein TAO1; Protein TARGET OF AVRB OPERATION 1	(at3g04220 : 82.4) Disease resistance protein (TIR-NBS-LRR class) family; FUNCTIONS IN: transmembrane receptor activity, nucleoside-triphosphatase activity, nucleotide binding, ATP binding; INVOLVED IN: signal transduction, defense response, apoptosis, innate immune response; LOCATED IN: intrinsic to membrane; EXPRESSED IN: 21 plant structures; EXPRESSED DURING: 13 growth stages; CONTAINS InterPr…	5.82544	23.082	20.5442	6.29089	12.1006	9.52416	2.09029	1.01547	0	0	0	1.08851	5.68808	13.5249	7.80589	6.36219	0	0	2.0517	5.91973	5.25344	2.08721	0	0
unigene147115	5	Lipase-like PAD4; Protein ENHANCED DISEASE SUSCEPTIBILITY 9; Protein PHYTOALEXIN DEFICIENT 4; AtPAD4	no hits & (original description: no original description)	38.811	164.497	57.0196	48.4084	66.3386	53.5077	3.13543	3.0464	1.10031	8.62208	3.85202	9.7966	4.74007	9.36337	5.87198	1.06037	0	0	6.1551	7.89297	0	5.21803	0.949696	11.928
unigene44676	6	Pathogenesis-related thaumatin-like protein 3.1; AltName: Allergen=Cry j 3.1; Flags: Precursor	(p33679|zeam_maize : 197.0) Zeamatin precursor - Zea mays (Maize) & (at4g11650 : 190.0) osmotin-like protein; osmotin 34 (OSM34); INVOLVED IN: defense response to fungus, incompatible interaction, response to salt stress, defense response to bacterium, incompatible interaction, response to other organism; LOCATED IN: endomembrane system; EXPRESSED IN: 6 plant structures; EXPRESSED DURING: 4 anthe…	142.294	166.462	84.0531	111.865	177.908	263.622	12.5417	18.5526	22.0061	8.58773	17.7083	50.8628	23.7003	137.326	25.2696	5.30183	6.61395	5.25852	11.2844	4.04811	6.30413	10.4361	33.2394	10.934
isotig103282	7	disease resistance protein	no hits & (original description: no original description)	15.0869	20.3102	11.9764	40.7695	21.2941	29.7849	20.8757	3.78667	5.94495	6.23791	0	4.07538	0	6.60846	2.32518	4.81406	1.86073	9.21924	0	2.48727	2.39662	0	1.38561	6.60117
isotig82590	8	40S ribosomal protein S7	(at1g29150 : 129.0) specifically interacts with FUS6/COP11 via the C-terminal domain of FUS6/COP11 and associates with an ATPase subunit of the 19S proteasome regulatory complex, AtS6A.; non-ATPase subunit 9 (ATS9); INVOLVED IN: response to cadmium ion, protein catabolic process, ubiquitin-dependent protein catabolic process; LOCATED IN: proteasome complex, nucleus, proteasome regulatory particle…	160.737	325.496	153.923	239.778	293.21	326.168	129.136	101.805	87.0551	70.355	76.5006	97.6405	58.7863	96.0026	75.1073	135.395	130.056	128.077	106.939	80.7392	99.1429	105.053	72.4191	200.952
unigene75431	9	ABC transporter C family member 13; OsABCC13; Multidrug resistance-associated protein 13; OsMRP13; OsMRP5; Protein LOW PHYTIC ACID 2	no hits & (original description: no original description)	5.82059	9.61556	1.86766	6.28999	10.0042	3.80967	0	3.04538	0	0	0	0	0.945169	0	0	12.3448	9.91983	7.31776	1.02585	0	3.14891	8.34781	3.79783	2.98201
isotig24643	10	Alcohol dehydrogenase 1	(p17648|adh_fraan : 124.0) Alcohol dehydrogenase (EC 1.1.1.1) - Fragaria ananassa (Strawberry) & (at1g77120 : 120.0) Catalyzes the reduction of acetaldehyde using NADH as reductant. Requires zinc for activity. Dimer. Anaerobic response polypeptide (ANP). Fermentation. The protein undergoes thiolation following treatment with the oxidant tert-butylhydroperoxide.; alcohol dehydrogenase 1 (ADH1); FU…	67.5276	80.884	54.9176	91.6951	78.2244	106.011	63.2406	58.3629	52.9742	28.61	39.5428	40.6537	7.23524	10.3819	14.1706	15.2438	21.3245	19.3787	26.0761	22.2917	19.9494	15.9797	10.4694	39.1965
PUT-2673	11	Cyanidin-3-O-glucoside 2-O-glucuronosyltransferase; BpUGAT; UDP-glucuronic acid:anthocyanin glucuronosyltransferase	(at5g49690 : 145.0) UDP-Glycosyltransferase superfamily protein; FUNCTIONS IN: transferase activity, transferring glycosyl groups; INVOLVED IN: metabolic process; CONTAINS InterPro DOMAIN/s: UDP-glucuronosyl/UDP-glucosyltransferase (InterPro:IPR002213); BEST Arabidopsis thaliana protein match is: UDP-Glycosyltransferase superfamily protein (TAIR:AT5G65550.1); Has 1807 Blast hits to 1807 proteins …	13.5927	9.61749	28.9487	44.0362	22.8238	39.1291	19.8577	16.2475	11.0031	15.0285	14.4306	5.44255	6.63609	0	3.90294	4.24146	5.51163	5.25852	13.3361	14.7993	5.25344	4.17443	5.69818	6.95802
isotig52724	12	Cysteine-rich repeat secretory protein 55; Flags: Precursor	(at5g48540 : 126.0) receptor-like protein kinase-related family protein; FUNCTIONS IN: molecular_function unknown; INVOLVED IN: response to karrikin; LOCATED IN: endomembrane system; EXPRESSED IN: 21 plant structures; EXPRESSED DURING: 13 growth stages; CONTAINS InterPro DOMAIN/s: Protein of unknown function DUF26 (InterPro:IPR002902); BEST Arabidopsis thaliana protein match is: Receptor-like pro…	33.0108	18.2732	5.60298	14.3792	90.0014	54.1382	3.13543	4.06186	18.7052	8.58773	8.65838	0	2.84404	2.08075	1.95147	3.1811	0	2.10341	5.13233	6.90635	2.10138	1.04361	0.949696	0.994002
isotig22232	13	Cytochrome P450 71AU50	(p37120|c75a2_solme : 370.0) Flavonoid 3,5-hydroxylase (EC 1.14.13.88) (F35H) (Cytochrome P450 75A2) (CYPLXXVA2) (P-450EG1) - Solanum melongena (Eggplant) (Aubergine) & (at5g07990 : 361.0) Required for flavonoid 3 hydroxylase activity.; TRANSPARENT TESTA 7 (TT7); CONTAINS InterPro DOMAIN/s: Cytochrome P450 (InterPro:IPR001128), Cytochrome P450, E-class, group I (InterPro:IPR002401), Cytochrome P4…	4477.5	4411.24	4072.56	5601.93	5348.25	6261.63	2555.69	2295.68	3215.75	1269.14	1450.03	1314.36	2691.14	2554.36	1576.03	2625.11	1473.81	1602.61	3039.94	2668.06	3113.98	1967.51	1756.56	1856.7
isotig47632	14	Exocyst complex component 7; Exocyst complex component Exo70	(at3g14090 : 260.0) A member of EXO70 gene family, putative exocyst subunits, conserved in land plants. Arabidopsis thaliana contains 23 putative EXO70 genes, which can be classified into eight clusters on the phylogenetic tree.; exocyst subunit exo70 family protein D3 (EXO70D3); INVOLVED IN: exocytosis, vesicle docking involved in exocytosis; LOCATED IN: exocyst; EXPRESSED IN: 22 plant structure…	57.2835	85.5956	65.7519	76.3894	162.411	102.606	45.9863	54.8352	36.3101	45.0856	46.178	40.2129	48.3487	67.6275	40.9809	42.386	71.6512	38.1422	35.4575	33.5451	35.7234	43.3702	33.2422	49.7001
unigene145972	15	Major pollen allergen Bet v 1-J; Allergen Bet v I-J; AltName: Allergen=Bet v 1-J	(original description: no original description)	138.667	64.1958	63.4024	72.9123	438.09	65.0891	45.8222	60.8132	40.0897	5.56699	93.4172	8.8485	21.3094	10.5733	10.5926	7.28259	1.42531	3.86922	46.2751	26.473	0	0	0	4.25234
unigene165438	16	Metallothionein-like protein EMB30	no hits & (original description: no original description)	20.4502	25.2709	14.9992	14.4025	8.07716	12.4262	1.04514	17.3624	0	1.07561	2.88709	2.18464	4.75808	4.1615	4.87868	4.27645	2.10434	0	1.02995	4.93903	4.23427	1.04674	0	0.994996
unigene7954	17	Methyl-CpG-binding domain-containing protein 2; AtMBD2; MBD02; Methyl-CpG-binding protein MBD2	(at5g35330 : 197.0) Protein containing methyl-CpG-binding domain.Has sequence similarity to human MBD proteins.; methyl-CPG-binding domain protein 02 (MBD02); CONTAINS InterPro DOMAIN/s: DNA-binding, integrase-type (InterPro:IPR016177), Methyl-CpG DNA binding (InterPro:IPR001739), Zinc finger, CW-type (InterPro:IPR011124); BEST Arabidopsis thaliana protein match is: methyl-CPG-binding domain 12 (…	13.5927	6.73224	30.8164	24.2649	18.0592	10.4823	19.8577	9.1392	8.80245	5.36733	6.7343	5.44255	7.58411	4.1615	6.10323	5.30183	5.51163	7.36193	8.2068	1.97324	11.5576	6.26164	4.74848	4.97001
unigene28767	18	Respiratory burst oxidase homolog protein B; NADPH oxidase RBOHB; OsrbohB	(at1g64060 : 104.0) Interacts with AtrbohD gene to fine tune the spatial control of ROI production and hypersensitive response to cell in and around infection site.; respiratory burst oxidase protein F (RBOH F); FUNCTIONS IN: NAD(P)H oxidase activity; INVOLVED IN: in 10 processes; LOCATED IN: plasma membrane, integral to plasma membrane; EXPRESSED IN: 22 plant structures; EXPRESSED DURING: 13 gro…	2.27289	17.0855	7.44916	12.5989	19.6181	7.68124	4.45544	6.96102	8.9961	2.80819	2.50997	0	0	0	0	3.47376	1.70309	3.15406	0	0	5.4163	8.49391	1.89939	4.68573
unigene31307	19	Transcription repressor MYB4; Myb-related protein 4; AtMYB4	(at4g38620 : 216.0) Encodes a R2R3 MYB protein which is involved in the response to UV-B. It functions as a repressor of target gene expression. One of its target genes encodes cinnamate 4-hydroxylase; mutants accumulate sinapate esters in their leaves. MYB4 binds to its own promoter and represses its own expression. Nuclear localization of MYB4 depends on the action of the beta importin SAD2.; m…	128.372	157.005	148.201	315.933	297.446	334.797	57.6793	91.5626	72.826	121.689	57.3175	87.7079	67.29	142.404	44.7746	113.827	97.2207	107.543	52.4086	50.886	87.9216	137.85	62.1462	67.6289
isotig23972	20	TPA_exp: putative phytosulfokine peptide precursor	no hits & (original description: no original description)	11.6509	12.5027	6.53681	18.8727	41.7098	80.003	11.4966	5.07733	17.6049	9.66119	9.62042	4.35404	0.948013	10.4037	3.90294	4.24146	4.4093	8.41364	4.1034	0.986621	5.25344	3.13082	0.949696	9.94201
isotig51073	21	#N/A	(at2g37390 : 104.0) Chloroplast-targeted copper chaperone protein; FUNCTIONS IN: metal ion binding; INVOLVED IN: metal ion transport; LOCATED IN: cellular_component unknown; EXPRESSED IN: 12 plant structures; EXPRESSED DURING: 7 growth stages; CONTAINS InterPro DOMAIN/s: Heavy metal transport/detoxification protein (InterPro:IPR006121); BEST Arabidopsis thaliana protein match is: Chloroplast-targ…	227.381	275.511	201.71	239.21	219.359	289.334	98.2434	164.741	103.938	31.1337	71.4249	56.2978	35.0765	81.7297	34.7694	86.9499	97.6848	89.4433	31.8014	135.836	80.903	82.279	65.529	84.0876
unigene32105	22	1-phosphatidylinositol 3-phosphate 5-kinase	(at5g25280 : 130.0) serine-rich protein-related; BEST Arabidopsis thaliana protein match is: serine-rich protein-related (TAIR:AT5G11090.1); Has 1807 Blast hits to 1807 proteins in 277 species: Archae - 0; Bacteria - 0; Metazoa - 736; Fungi - 347; Plants - 385; Viruses - 0; Other Eukaryotes - 339 (source: NCBI BLink). & (reliability: 260.0) & (original description: no original description)	10.077	44.302	42.8002	17.2209	17.0689	7.45932	8.61302	3.02914	4.40122	3.2204	6.36776	8.70156	2.84404	4.1615	1.95147	1.06037	3.30698	0	1.02585	0	1.05069	0	3.79878	5.96401
isotig51645	23	alcohol dehydrogenase	(p17648|adh_fraan : 345.0) Alcohol dehydrogenase (EC 1.1.1.1) - Fragaria ananassa (Strawberry) & (at1g77120 : 332.0) Catalyzes the reduction of acetaldehyde using NADH as reductant. Requires zinc for activity. Dimer. Anaerobic response polypeptide (ANP). Fermentation. The protein undergoes thiolation following treatment with the oxidant tert-butylhydroperoxide.; alcohol dehydrogenase 1 (ADH1); FU…	29.634	117.499	200.774	60.4689	79.3629	56.7212	17.8573	27.4176	31.91	44.0089	16.3547	40.1519	38.5699	43.6968	33.1711	51.0481	46.8213	53.6369	40.0071	58.8549	62.808	49.874	17.0945	36.794
unigene163943	24	ferric reduction oxidase 8, mitochondrial	no hits & (original description: no original description)	7.76726	16.1795	20.8384	11.8763	16.3701	6.77644	1.04514	5.07733	2.20061	4.29386	6.7343	2.17702	0.948013	2.08075	2.92721	2.25752	4.4093	0	8.2068	5.91973	3.15206	1.04361	9.49696	0.994002
isotig50368	25	probable aldo-keto reductase 2	(at1g60710 : 536.0) Encodes ATB2.; ATB2; FUNCTIONS IN: oxidoreductase activity; INVOLVED IN: response to cadmium ion; EXPRESSED IN: 23 plant structures; EXPRESSED DURING: 14 growth stages; CONTAINS InterPro DOMAIN/s: Aldo/keto reductase (InterPro:IPR001395), Aldo/keto reductase subgroup (InterPro:IPR020471); BEST Arabidopsis thaliana protein match is: NAD(P)-linked oxidoreductase superfamily prot…	404.856	354.346	211.037	281.292	324.629	271.545	126.424	130.995	190.353	103.053	136.04	139.328	174.546	197.157	156.213	136.831	142.2	113.683	162.216	191.944	144.987	154.454	148.328	195.876
unigene126965	26	putative disease resistance RPP13-like protein 1	no hits & (original description: no original description)	27.2553	35.8165	52.4327	29.6589	18.6249	34.7927	20.6834	6.12326	22.9271	15.0929	11.5965	18.6407	9.50763	16.7521	14.5882	21.2094	12.3383	17.472	18.6664	13.7209	19.1803	7.32194	17.3671	24.9117
unigene133321	27	putative TIR-NBS-LRR protein	no hits & (original description: no original description)	17.4763	51.2237	107.063	16.3896	35.7956	13.6986	7.316	8.52179	11.0031	6.17136	2.88613	16.7348	3.79205	9.20627	7.80589	3.44831	9.92093	3.15511	2.06093	7.95907	5.265	4.17443	1.89939	2.01385
unigene53257	28	(+)-alpha-pinene synthase, chloroplastic; (+)-(3R:5R)-alpha-pinene synthase; Synthase II; Flags: Precursor	no hits & (original description: no original description)	53.3999	18.2732	38.6764	14.3792	14.1174	8.57175	0	0	0	0	5.77225	0	1.89603	3.12112	1.95147	0	0	2.10341	3.07755	4.93311	0	0	0	0.994002
isotig123513	29	3-hydroxy-3-methylglutaryl-coenzyme A reductase 1; HMG-CoA reductase 1	(at1g76490 : 94.7) Encodes a 3-hydroxy-3-methylglutaryl coenzyme A reductase, which is involved in melavonate biosynthesis and performs the first committed step in isoprenoid biosynthesis. Expression is activated in dark in leaf tissue but not controlled by light in the root (confine; hydroxy methylglutaryl CoA reductase 1 (HMG1); CONTAINS InterPro DOMAIN/s: Hydroxymethylglutaryl-CoA reductase, c…	13.5927	18.2732	12.1398	5.39219	8.06708	7.61933	1.04514	3.0464	1.10031	4.29386	3.84817	16.3277	1.89603	2.08075	0	1.06037	3.30698	0	1.02585	0	1.05069	1.04361	0	1.988
unigene74396	30	3-hydroxy-3-methylglutaryl-coenzyme A reductase; HMG-CoA reductase	(q03163|hmdh_catro : 147.0) 3-hydroxy-3-methylglutaryl-coenzyme A reductase (EC 1.1.1.34) (HMG-CoA reductase) - Catharanthus roseus (Rosy periwinkle) (Madagascar periwinkle) & (at1g76490 : 137.0) Encodes a 3-hydroxy-3-methylglutaryl coenzyme A reductase, which is involved in melavonate biosynthesis and performs the first committed step in isoprenoid biosynthesis. Expression is activated in dark i…	10.68	20.2006	7.47064	3.5948	5.04192	7.61933	0	1.01547	0	1.07347	0.962042	5.44255	0	2.08075	0.975736	0	2.20465	1.0517	0	1.97324	0	1.04361	0	0.994002
isotig88519	31	Alcohol dehydrogenase 1	(p17648|adh_fraan : 119.0) Alcohol dehydrogenase (EC 1.1.1.1) - Fragaria ananassa (Strawberry) & (at1g77120 : 114.0) Catalyzes the reduction of acetaldehyde using NADH as reductant. Requires zinc for activity. Dimer. Anaerobic response polypeptide (ANP). Fermentation. The protein undergoes thiolation following treatment with the oxidant tert-butylhydroperoxide.; alcohol dehydrogenase 1 (ADH1); FU…	76.9609	73.2141	108.932	49.929	85.5201	74.2399	36.7744	46.7165	46.2096	50.2275	43.975	33.3346	24.6142	30.1802	36.0993	58.7474	60.4581	56.3703	58.4724	30.5793	57.7868	44.1686	22.1004	69.3217
unigene108189	32	Alpha-dioxygenase 1; Alpha DOX1; Fatty acid dioxygenase AlphaDOX1; Pathogen-induced oxygenase; Plant alpha dioxygenase 1; Flags: Precursor	(at3g01420 : 164.0) Encodes an alpha-dioxygenase involved in protection against oxidative stress and cell death. Induced in response to Salicylic acid and oxidative stress. Independent of NPR1 in induction by salicylic acid.; DOX1; FUNCTIONS IN: lipoxygenase activity; INVOLVED IN: in 6 processes; LOCATED IN: endomembrane system; EXPRESSED IN: 9 plant structures; EXPRESSED DURING: 4 anthesis; CONT…	8.73816	16.3305	4.62619	7.18959	21.4756	15.2387	0	2.03093	1.10031	0	6.7343	2.17702	0.948013	0	0	1.06037	0	1.0517	1.02585	1.97324	1.05069	3.13082	5.34299	0.994002
isotig69178	33	Asparagine synthetase [glutamine-hydrolyzing] 2; Glutamine-dependent asparagine synthetase 2	no hits & (original description: no original description)	22.3309	1.9235	6.53681	0	1.00838	0.952416	2.09029	0	1.10031	1.07347	0.962042	0	0.948013	0	0	0	0	1.0517	1.02585	0	0	0	0	0.994002
unigene137120	34	B3 domain-containing transcription factor NGA2; Protein NGATHA 2	(at3g61970 : 112.0) NGATHA2 (NGA2); CONTAINS InterPro DOMAIN/s: Transcriptional factor B3 (InterPro:IPR003340); BEST Arabidopsis thaliana protein match is: AP2/B3-like transcriptional factor family protein (TAIR:AT2G46870.1); Has 1373 Blast hits to 1371 proteins in 72 species: Archae - 0; Bacteria - 0; Metazoa - 0; Fungi - 0; Plants - 1373; Viruses - 0; Other Eukaryotes - 0 (source: NCBI BLink). …	14.5636	74.1239	120.466	23.3662	31.2599	17.1435	2.09029	1.01547	6.60184	15.0285	6.7343	32.6553	3.79205	5.20187	12.6846	5.30183	17.6372	14.7239	3.07755	5.91973	9.45619	10.4361	5.69818	18.886
isotig49649	35	B3 domain-containing transcription factor NGA2; Protein NGATHA 2	(at3g61970 : 187.0) NGATHA2 (NGA2); CONTAINS InterPro DOMAIN/s: Transcriptional factor B3 (InterPro:IPR003340); BEST Arabidopsis thaliana protein match is: AP2/B3-like transcriptional factor family protein (TAIR:AT2G46870.1); Has 1373 Blast hits to 1371 proteins in 72 species: Archae - 0; Bacteria - 0; Metazoa - 0; Fungi - 0; Plants - 1373; Viruses - 0; Other Eukaryotes - 0 (source: NCBI BLink). …	32.0399	30.776	37.4606	14.3792	18.1509	15.2387	9.40629	7.10928	16.5046	32.2061	23.0496	52.2442	8.53212	3.12112	12.6846	19.0866	18.8729	16.8273	5.1908	4.10138	13.6589	8.34885	10.4467	13.916
unigene47552	36	Beta-fructofuranosidase, insoluble isoenzyme 3; Cell wall beta-fructosidase 3; Invertase 3; OsCIN3; Sucrose hydrolase 3; Flags: Precursor	(p26792|inv1_dauca : 650.0) Beta-fructofuranosidase, insoluble isoenzyme 1 precursor (EC 3.2.1.26) (Sucrose hydrolase 1) (Invertase 1) (Cell wall beta-fructosidase 1) - Daucus carota (Carrot) & (at3g13790 : 636.0) Encodes a protein with invertase activity.; ATBFRUCT1; CONTAINS InterPro DOMAIN/s: Glycoside hydrolase, family 32 (InterPro:IPR001362), Glycosyl hydrolases family 32, N-terminal (InterP…	21.36	21.1585	10.2721	2.6961	16.1342	6.66691	3.13543	2.03093	5.50153	7.51534	9.62042	11.9736	3.79205	0	1.95147	2.12073	0	2.10341	0	4.93311	2.10138	0	1.89939	5.96401
unigene15728	37	Calmodulin-binding receptor kinase CaMRLK; Calmodulin-binding receptor-like kinase; AtCaMRLK; Protein MATERNAL EFFECT EMBRYO ARREST 62; Flags: Precursor	(at5g45800 : 201.0) maternal effect embryo arrest 62 (MEE62); FUNCTIONS IN: protein serine/threonine kinase activity, protein kinase activity, ATP binding; INVOLVED IN: protein amino acid phosphorylation, transmembrane receptor protein tyrosine kinase signaling pathway, embryo development ending in seed dormancy; EXPRESSED IN: 22 plant structures; EXPRESSED DURING: 13 growth stages; CONTAINS Inte…	17.1326	46.1639	45.7586	18.8889	23.2372	17.1435	16.0273	13.2011	14.304	9.66119	16.1171	17.4162	4.74007	11.4441	6.83015	10.6037	9.92093	11.5688	8.2068	7.89297	14.7096	24.0029	5.69818	9.94002
unigene59119	38	Cation/H(+) antiporter 20; Protein CATION/H+ EXCHANGER 20; AtCHX20	(at3g53720 : 84.7) member of Putative Na+/H+ antiporter family. Involved in the osmoregulation through K(+) fluxes and possibly pH modulation of an active endomembrane system in guard cells.; cation/H+ exchanger 20 (CHX20); CONTAINS InterPro DOMAIN/s: Cation/H+ exchanger (InterPro:IPR006153); BEST Arabidopsis thaliana protein match is: cation/H+ exchanger 18 (TAIR:AT5G41610.1); Has 10038 Blast hi…	7.76726	23.082	9.3383	3.5948	6.05031	1.90483	0	2.03093	2.20061	2.14693	0.962042	6.53107	2.84404	0	0	0	0	3.15511	0	0	0	0	0	3.97601
unigene148010	39	Chaperone protein DnaJ	no hits & (original description: no original description)	14.5636	96.1749	61.6327	20.6701	24.2012	12.3814	6.27086	4.06186	4.22628	4.29386	10.5632	19.5932	2.84404	14.5652	12.6846	4.24146	6.61395	4.20682	3.07755	1.97324	2.10138	0	39.8872	15.904
isotig45933	40	COBRA-like protein 5; Protein BRITTLE CULM1; Flags: Precursor	(q60e70|cobl3_orysa : 414.0) COBRA-like 3 protein precursor (BRITTLE CULM1-like 4 protein) - Oryza sativa (Rice) & (at3g02210 : 404.0) COBRA-like protein 1 precursor (COBL1); CONTAINS InterPro DOMAIN/s: Glycosyl-phosphatidyl inositol-anchored, plant (InterPro:IPR006918), COBRA-like (InterPro:IPR017391); BEST Arabidopsis thaliana protein match is: COBRA-like protein 2 precursor (TAIR:AT3G29810.1);…	93.2071	160.065	217.834	74.6279	159.325	107.623	56.4398	37.6596	106.739	42.9386	59.6466	60.9849	49.2967	60.3417	42.9324	55.2058	101.374	57.8438	59.4993	58.4218	48.3317	65.7472	34.1891	59.6401
unigene29779	41	Cysteine-rich receptor-like protein kinase 3; Cysteine-rich RLK3; Flags: Precursor	(at5g40380 : 225.0) Encodes a cysteine-rich receptor-like protein kinase.; cysteine-rich RLK (RECEPTOR-like protein kinase) 42 (CRK42); FUNCTIONS IN: kinase activity; INVOLVED IN: protein amino acid phosphorylation; LOCATED IN: endomembrane system; EXPRESSED IN: 11 plant structures; EXPRESSED DURING: 7 growth stages; CONTAINS InterPro DOMAIN/s: Protein kinase, ATP binding site (InterPro:IPR017441…	9.70907	37.5082	19.6104	8.08829	18.1509	9.52416	0	3.0464	0	7.51426	4.81021	13.0621	0.948013	5.20187	0	0	1.10233	0	0	0.986621	0	0	0.949696	0
unigene30671	42	Dehydration-responsive element-binding protein 1F; Protein DREB1F; Protein C-repeat-binding factor 2; rCBF2	(at5g11590 : 121.0) encodes a member of the DREB subfamily A-4 of ERF/AP2 transcription factor family. The protein contains one AP2 domain. There are 17 members in this subfamily including TINY.; TINY2 (TINY2); FUNCTIONS IN: DNA binding, sequence-specific DNA binding transcription factor activity; INVOLVED IN: regulation of transcription, DNA-dependent; LOCATED IN: nucleus; EXPRESSED IN: shoot ap…	16.3452	87.9712	218.272	27.2414	16.4447	26.6772	14.632	4.16646	16.9315	21.6239	4.27916	18.4372	9.48013	16.0301	10.698	5.89245	5.55021	6.33126	4.7107	4.93311	6.43441	3.40738	8.35733	25.4017
unigene3862	43	Dihydroflavonol 4-reductase; DFR; Dihydrokaempferol 4-reductase; Flavanone 4-reductase; FNR	(at1g80820 : 395.0) Encodes an cinnamoyl CoA reductase isoform. Involved in lignin biosynthesis.; cinnamoyl coa reductase (CCR2); CONTAINS InterPro DOMAIN/s: NAD-dependent epimerase/dehydratase (InterPro:IPR001509), NAD(P)-binding domain (InterPro:IPR016040); BEST Arabidopsis thaliana protein match is: cinnamoyl coa reductase 1 (TAIR:AT1G15950.1); Has 10779 Blast hits to 10766 proteins in 1817 sp…	35.9236	73.0929	9.3383	10.7844	20.1677	10.4766	1.04514	1.01547	7.70214	2.14693	2.88613	11.9736	0	2.08075	0	0	8.8186	0	0	2.95986	9.45619	14.6105	0	7.95202
unigene209668	44	Dirigent protein 21; AtDIR21; Flags: Precursor	(at1g65870 : 175.0) Disease resistance-responsive (dirigent-like protein) family protein; FUNCTIONS IN: molecular_function unknown; INVOLVED IN: lignan biosynthetic process, defense response; LOCATED IN: cell wall; EXPRESSED IN: 13 plant structures; EXPRESSED DURING: 9 growth stages; CONTAINS InterPro DOMAIN/s: Plant disease resistance response protein (InterPro:IPR004265); BEST Arabidopsis thali…	108.448	232.901	110.964	127.64	254.971	200.977	36.0219	25.4984	93.3819	67.8956	55.2886	111.907	75.5974	77.3175	37.5561	80.1445	64.9005	64.8124	47.9441	36.353	54.3479	77.6151	3.62024	130.289
isotig44590	45	Disease resistance protein At4g27190	(at5g63020 : 162.0) Disease resistance protein (CC-NBS-LRR class) family; FUNCTIONS IN: ATP binding; INVOLVED IN: N-terminal protein myristoylation, defense response; LOCATED IN: cellular_component unknown; CONTAINS InterPro DOMAIN/s: Leucine-rich repeat-containing protein (InterPro:IPR015766), NB-ARC (InterPro:IPR002182), Disease resistance protein (InterPro:IPR000767); BEST Arabidopsis thaliana…	93.2071	199.082	145.677	65.605	116.973	63.8119	58.528	56.8661	70.4196	77.3786	84.6597	113.205	32.2325	74.9205	48.7868	58.3201	80.4698	65.2057	41.034	61.1705	38.8755	61.5728	46.5351	76.5382
unigene81052	46	Disease resistance protein RML1A; Protein RESISTANCE TO LEPTOSPHAERIA MACULANS 1A	no hits & (original description: no original description)	10.6751	36.4993	69.3508	16.1766	20.1627	16.1863	9.24638	24.8972	18.0461	7.51426	11.0183	23.9472	5.68808	8.90249	16.5846	12.7212	20.9442	17.879	13.3361	5.64249	11.5471	22.304	11.3964	8.63887
unigene120517	47	Disease resistance protein RPS2; Resistance to Pseudomonas syringae protein 2	no hits & (original description: no original description)	6.79635	19.235	18.6766	3.5903	8.06708	9.59083	9.40629	5.07733	3.30092	6.4408	2.88613	7.61958	7.58411	2.08075	4.87868	4.24146	7.60494	2.53566	5.12925	4.93311	5.25344	7.30525	5.69818	10.934
unigene94080	48	Disease resistance protein RPS4; Resistance to Pseudomonas syringae 4	(at4g12010 : 185.0) Disease resistance protein (TIR-NBS-LRR class) family; FUNCTIONS IN: transmembrane receptor activity, ATP binding; INVOLVED IN: signal transduction, apoptosis, defense response, innate immune response; LOCATED IN: intrinsic to membrane; EXPRESSED IN: 22 plant structures; EXPRESSED DURING: 13 growth stages; CONTAINS InterPro DOMAIN/s: NB-ARC (InterPro:IPR002182), Leucine-rich r…	937.139	1474.18	1831.42	811.754	906.891	815.353	539.632	513.997	712.355	490.651	395.347	711.654	524.87	681.132	571.865	379.706	484.898	390.439	497.22	498.603	437.729	405.001	170.186	231.969
unigene55703	49	Disease resistance protein RPS6; Resistance to Pseudomonas syringae 6	no hits & (original description: no original description)	13.5927	11.541	47.9568	1.78212	9.0916	4.76208	4.18266	11.1701	5.50153	5.36733	3.84817	4.35404	0.900613	5.19563	3.95661	7.44482	7.73281	4.20682	3.3535	0.986621	2.10138	7.30525	6.64787	1.988
unigene186290	50	Disease resistance protein RPS6; Resistance to Pseudomonas syringae 6	no hits & (original description: no original description)	22.8911	50.0398	42.0317	16.2071	18.161	18.1626	17.7664	6.0928	11.0031	17.1755	4.81021	8.70809	9.48013	8.323	4.87966	6.36219	9.92093	3.15511	1.02585	0.986621	9.45724	7.30525	0.949696	1.988
unigene74664	51	Disease resistance protein RRS1; Disease resistance protein RCH2; Disease resistance protein SLH1; Probable WRKY transcription factor 52; Protein RPS4-homolog; Protein SENSITIVE TO LOW HUMIDITY 1; Resistance to Colletotrichum higginsianum 2 protein; Resistance to Ralstonia solanacearum 1 protein; WRKY DNA-binding protein 52	no hits & (original description: no original description)	11.6509	41.5629	37.3522	6.29089	18.1509	3.80967	6.27086	7.10826	5.45862	9.66012	5.77225	7.61958	1.89603	1.04037	3.90294	4.24146	5.51053	4.20682	1.02585	3.94649	4.2038	8.34885	2.84909	5.96401
unigene37572	52	Disease resistance protein RRS1; Disease resistance protein RCH2; Disease resistance protein SLH1; Probable WRKY transcription factor 52; Protein RPS4-homolog; Protein SENSITIVE TO LOW HUMIDITY 1; Resistance to Colletotrichum higginsianum 2 protein; Resistance to Ralstonia solanacearum 1 protein; WRKY DNA-binding protein 52	(at5g36930 : 87.4) Disease resistance protein (TIR-NBS-LRR class) family; FUNCTIONS IN: transmembrane receptor activity, ATP binding; INVOLVED IN: signal transduction, defense response, apoptosis, innate immune response; LOCATED IN: intrinsic to membrane; EXPRESSED IN: 19 plant structures; EXPRESSED DURING: 13 growth stages; CONTAINS InterPro DOMAIN/s: NB-ARC (InterPro:IPR002182), Toll-Interleuki…	220.536	404.181	404.775	168.27	164.94	158.667	112.443	96.057	123.615	101.287	76.6632	160.855	79.8768	110.693	111.429	78.7873	65.337	59.1784	89.7947	96.5409	88.9607	92.2517	26.0435	60.0606
unigene166088	53	Disease resistance protein RRS1; Disease resistance protein RCH2; Probable WRKY transcription factor 52; Resistance to Colletotrichum higginsianum 2 protein; Resistance to Ralstonia solanacearum 1 protein	no hits & (original description: no original description)	66.9926	115.408	139.141	20.6701	61.5115	34.287	33.4446	44.6805	56.1156	40.7917	29.8233	48.9841	5.68808	33.292	25.3691	16.9658	60.6279	25.2409	37.9565	30.5853	34.6727	33.3954	21.843	7.95202
isotig84151	54	Disease resistance protein RRS1; Disease resistance protein RCH2; Probable WRKY transcription factor 52; Resistance to Colletotrichum higginsianum 2 protein; Resistance to Ralstonia solanacearum 1 protein	(at5g36930 : 96.3) Disease resistance protein (TIR-NBS-LRR class) family; FUNCTIONS IN: transmembrane receptor activity, ATP binding; INVOLVED IN: signal transduction, defense response, apoptosis, innate immune response; LOCATED IN: intrinsic to membrane; EXPRESSED IN: 19 plant structures; EXPRESSED DURING: 13 growth stages; CONTAINS InterPro DOMAIN/s: NB-ARC (InterPro:IPR002182), Toll-Interleuki…	95.8353	181.328	220.889	96.5966	155.094	99.1551	75.5659	71.5894	56.1156	53.6733	49.0642	80.5498	43.1109	74.3004	62.4471	67.4392	103.836	69.4125	52.421	49.7958	57.7868	79.7472	21.843	38.1061
unigene145769	55	Disease resistance protein RUN1; NAD(+) hydrolase RUN1; NADP(+) hydrolase RUN1; Resistance to Uncinula necator protein; MrRUN1	no hits & (original description: no original description)	17.7278	44.9945	38.1992	13.5173	12.3557	8.66508	3.81686	1.04085	7.12998	3.7582	4.18296	8.83871	0	4.04394	5.77831	3.18322	2.21237	2.10446	0	0	2.37245	2.09974	0	4.08237
isotig128366	56	Disease resistance protein RUN1; NAD(+) hydrolase RUN1; NADP(+) hydrolase RUN1; Resistance to Uncinula necator protein; MrRUN1	no hits & (original description: no original description)	17.4763	45.2022	75.6402	15.2779	15.1258	11.429	16.7223	7.10826	11.0031	19.3224	3.84817	25.0357	2.84404	5.20187	2.96819	5.30183	5.51163	6.31023	6.1551	5.91973	5.2629	8.34885	0.949696	13.916
unigene130028	57	Disease resistance protein RUN1; NAD(+) hydrolase RUN1; NADP(+) hydrolase RUN1; Resistance to Uncinula necator protein; MrRUN1	(at1g69550 : 83.2) disease resistance protein (TIR-NBS-LRR class); FUNCTIONS IN: transmembrane receptor activity, nucleoside-triphosphatase activity, nucleotide binding, ATP binding; INVOLVED IN: signal transduction, defense response, apoptosis, innate immune response; LOCATED IN: intrinsic to membrane, endomembrane system; EXPRESSED IN: 21 plant structures; EXPRESSED DURING: 13 growth stages; CO…	236.497	342.04	647.222	213.906	217.755	171.158	131.116	93.0868	197.723	118.068	105.392	134.884	116.752	142.226	201.337	138.83	153.761	133.306	157.514	144.876	135.614	170.78	91.2221	141.25
unigene67215	58	Disease resistance protein TAO1; Protein TARGET OF AVRB OPERATION 1	no hits & (original description: no original description)	3.88363	30.2393	34.7515	2.6961	5.53805	5.7145	0	1.16372	5.50153	8.58773	0.962042	17.4162	0.949909	2.08075	4.87868	4.24146	5.54359	7.36088	2.04862	0	4.20275	3.54304	0	2.98201
unigene79620	59	Disease resistance protein UNI; Protein UNI	no hits & (original description: no original description)	10.68	54.6254	86.8461	13.4805	16.1342	13.3338	17.7674	12.1856	12.1034	8.58773	4.81021	23.9472	6.63609	15.6056	5.85442	14.8451	23.1488	13.6722	3.07755	6.90635	10.5069	19.8285	9.49696	15.904
unigene140739	60	Ethylene-responsive transcription factor ERF017	(at1g19210 : 85.9) encodes a member of the DREB subfamily A-5 of ERF/AP2 transcription factor family. The protein contains one AP2 domain. There are 15 members in this subfamily including RAP2.1, RAP2.9 and RAP2.10.; Integrase-type DNA-binding superfamily protein; FUNCTIONS IN: DNA binding, sequence-specific DNA binding transcription factor activity; INVOLVED IN: regulation of transcription, DNA-…	18.8269	31.7069	54.4198	11.0162	17.0972	7.62314	4.18057	8.06686	0	19.1066	1.75958	20.7568	4.7467	1.04558	0	4.26161	0	5.25852	1.02585	0.986621	2.10138	2.09452	0	3.97601
unigene188661	61	Expansin-A4; Alpha-expansin-4; OsEXP4; OsEXPA4; OsaEXPa1.22; Flags: Precursor	(at2g40610 : 153.0) member of Alpha-Expansin Gene Family. Naming convention from the Expansin Working Group (Kende et al, 2004. Plant Mol Bio). Involved in the formation of nematode-induced syncytia in roots of Arabidopsis thaliana.; expansin A8 (EXPA8); INVOLVED IN: plant-type cell wall modification involved in multidimensional cell growth, syncytium formation, unidimensional cell growth, plant-…	14.5636	25.4036	7.47064	7.18959	32.2683	17.1435	9.40629	4.06186	2.20061	7.51426	14.4306	6.53107	6.63609	3.12112	0.975736	7.42256	4.4093	9.46534	0	0	4.20275	6.26164	0.949696	7.95202
isotig12062	62	Glutathione S-transferase U15; AtGSTU15; GST class-tau member 15	(at1g59670 : 191.0) Encodes glutathione transferase belonging to the tau class of GSTs. Naming convention according to Wagner et al. (2002).; glutathione S-transferase TAU 15 (GSTU15); CONTAINS InterPro DOMAIN/s: Thioredoxin fold (InterPro:IPR012335), Glutathione S-transferase, C-terminal (InterPro:IPR004046), Glutathione S-transferase, C-terminal-like (InterPro:IPR010987), Glutathione S-transfer…	22.7484	44.9444	16.4625	11.1924	32.7806	22.2913	11.3513	8.12576	7.09367	17.3418	22.9158	18.8889	4.10679	22.5262	2.92721	7.64841	24.6811	20.6124	2.04042	3.94649	3.15206	21.922	6.99641	7.95301
unigene22071	63	Heat shock factor protein HSF8; Heat shock transcription factor 8; HSTF 8; Heat stress transcription factor	(at1g46264 : 132.0) Encodes SCHIZORIZA, a member of Heat Shock Transcription Factor (Hsf) family. Functions as a nuclear factor regulating asymmetry of stem cell divisions.; heat shock transcription factor B4 (HSFB4); FUNCTIONS IN: DNA binding, sequence-specific DNA binding transcription factor activity; INVOLVED IN: asymmetric cell division; LOCATED IN: nucleus; EXPRESSED IN: 17 plant structures…	62.1381	82.7104	67.2357	23.3662	26.218	39.0491	11.4966	16.2475	2.20061	1.07347	25.9751	0	0.948013	5.20187	6.83015	2.12073	2.20465	2.10341	9.23265	5.91973	0	0	3.79878	0
isotig64114	64	Hevein-like preproprotein; Contains: CB-HEL; Contains: CD-HEL; RNase; Flags: Precursor	(at3g04720 : 145.0) Encodes a protein similar to the antifungal chitin-binding protein hevein from rubber tree latex. mRNA levels increase in response to ethylene and turnip crinkle virus infection.; pathogenesis-related 4 (PR4); FUNCTIONS IN: chitin binding; INVOLVED IN: in 6 processes; LOCATED IN: endomembrane system; EXPRESSED IN: 20 plant structures; EXPRESSED DURING: 10 growth stages; CONTAI…	71.2471	75.7502	17.3842	21.3378	56.9364	50.0314	2.09029	19.2939	24.572	17.1755	25.0131	29.3909	9.80625	41.5661	7.10043	11.9609	5.41793	2.38316	18.3381	7.89297	11.5576	13.928	4.74943	11.1895
unigene13676	65	Internalin I; Flags: Precursor	(at1g69550 : 83.6) disease resistance protein (TIR-NBS-LRR class); FUNCTIONS IN: transmembrane receptor activity, nucleoside-triphosphatase activity, nucleotide binding, ATP binding; INVOLVED IN: signal transduction, defense response, apoptosis, innate immune response; LOCATED IN: intrinsic to membrane, endomembrane system; EXPRESSED IN: 21 plant structures; EXPRESSED DURING: 13 growth stages; CO…	335.795	496.318	537.189	212.992	259.78	226.309	208.983	164.31	169.894	136.888	98.542	165.454	163.056	196.392	219.224	212.094	197.242	180.933	182.589	178.461	171.262	258.828	146.253	126.238
unigene107227	66	Leucine-rich repeat receptor-like protein kinase PXC2; Protein PXY/TDR-CORRELATED 2; Flags: Precursor	no hits & (original description: no original description)	19.1541	18.2463	34.5498	10.7754	18.037	15.2387	5.44937	7.23114	11.0031	3.2204	4.81021	14.1506	1.94058	4.1615	5.85442	3.1811	2.20465	2.10341	4.1034	9.86621	3.98421	3.13186	0.949696	2.98201
unigene75605	67	Leucine-rich repeat receptor-like protein kinase TDR; Protein PHLOEM INTERCALATED WITH XYLEM; Tracheary element differentiation inhibitory factor receptor; AtTDR; TDIF receptor; Flags: Precursor	(at5g61480 : 139.0) PHLOEM INTERCALATED WITH XYLEM (PXY); FUNCTIONS IN: protein serine/threonine kinase activity, protein kinase activity, ATP binding; INVOLVED IN: protein amino acid phosphorylation; LOCATED IN: plasma membrane; EXPRESSED IN: 20 plant structures; EXPRESSED DURING: 13 growth stages; CONTAINS InterPro DOMAIN/s: Protein kinase, ATP binding site (InterPro:IPR017441), Protein kinase,…	61.1672	195.235	101.79	54.9959	116.101	84.7651	18.8126	17.2629	39.611	17.1755	20.2029	51.16	16.1589	46.8169	29.2721	35.1925	77.1496	46.275	15.3878	39.4333	57.7878	38.6134	7.59757	19.88
unigene66706	68	Linoleate 9S-lipoxygenase A; Lipoxygenase A	no hits & (original description: no original description)	13.9277	29.769	11.206	8.98699	23.0164	4.76208	7.40797	6.0928	7.15749	6.59108	11.2107	17.4586	0.948013	5.20187	0.975736	3.1811	11.6328	4.12794	2.0517	2.95986	2.10348	3.13082	4.74848	3.97601
unigene77300	69	LRR receptor-like serine/threonine-protein kinase FLS2; Protein FLAGELLIN-SENSING 2 homolog; OsFLS2; Protein FLAGELLIN-SENSITIVE 2 homolog; Flags: Precursor	(at2g26330 : 97.4) Homologous to receptor protein kinases. Involved in specification of organs originating from the shoot apical meristem. Contains a cytoplasmic protein kinase catalytic domain, a transmembrane region, and an extracellular leucine-rich repeat. ER has been identified as a quantitative trait locus for transpiration efficiency by influencing epidermal and mesophyll development, stom…	26.2145	159.65	91.7226	25.1654	48.4025	20.9532	1.04514	17.2629	11.0031	4.29386	6.7343	44.6289	3.79205	22.8882	17.5632	13.7847	27.5581	3.15511	4.1034	9.86621	10.5069	15.6541	0	13.916
unigene74269	70	LRR receptor-like serine/threonine-protein kinase GSO2; Protein EMBRYO SAC DEVELOPMENT ARREST 23; Protein GASSHO 2; Flags: Precursor	(at2g24130 : 103.0) Leucine-rich receptor-like protein kinase family protein; FUNCTIONS IN: protein serine/threonine kinase activity, protein kinase activity, ATP binding; INVOLVED IN: transmembrane receptor protein tyrosine kinase signaling pathway, protein amino acid phosphorylation; LOCATED IN: endomembrane system; EXPRESSED IN: 15 plant structures; EXPRESSED DURING: 7 growth stages; CONTAINS …	38.0256	51.694	50.8862	32.3532	50.6512	37.2985	8.36114	11.1701	36.3046	18.2489	6.7343	28.3013	6.72047	27.2204	24.5856	25.4498	18.7395	17.879	11.3787	26.5421	17.8617	21.4096	11.5075	9.94002
unigene107890	71	L-type lectin-domain containing receptor kinase IV.2; Arabidopsis thaliana lectin-receptor kinase a4; AthlecRK-a4; LecRK-IV.2; Protein SMALL, GLUED-TOGETHER, AND COLLAPSED POLLEN; Flags: Precursor	(at3g53810 : 167.0) Concanavalin A-like lectin protein kinase family protein; FUNCTIONS IN: kinase activity; INVOLVED IN: protein amino acid phosphorylation; LOCATED IN: endomembrane system; EXPRESSED IN: 22 plant structures; EXPRESSED DURING: 11 growth stages; CONTAINS InterPro DOMAIN/s: Legume lectin, beta chain (InterPro:IPR001220), Protein kinase, ATP binding site (InterPro:IPR017441), Serine…	31.0729	81.6265	108.324	37.7453	13.109	24.7628	1.04514	6.0928	9.91266	11.8081	6.7343	16.3277	5.92982	10.4037	16.5875	5.30183	8.8186	8.41364	7.18095	5.91973	21.0138	15.6541	4.74848	13.919
unigene199184	72	L-type lectin-domain containing receptor kinase IV.3; LecRK-IV.3; Flags: Precursor	no hits & (original description: no original description)	7.76726	38.47	34.5517	16.1766	11.0922	16.1911	4.18057	5.07733	3.30092	3.2204	4.81021	10.8851	1.89603	3.12112	11.7088	4.24146	4.4093	3.15511	0	0	3.15206	6.26164	0	4.97001
unigene71392	73	L-type lectin-domain containing receptor kinase S.1; LecRK-S.1; Flags: Precursor	(at1g15530 : 120.0) Concanavalin A-like lectin protein kinase family protein; FUNCTIONS IN: carbohydrate binding, kinase activity; INVOLVED IN: protein amino acid phosphorylation; LOCATED IN: plasma membrane, vacuole; EXPRESSED IN: synergid, cultured cell; CONTAINS InterPro DOMAIN/s: Legume lectin, beta chain (InterPro:IPR001220), Protein kinase, ATP binding site (InterPro:IPR017441), Serine/thre…	17.4724	74.0566	70.0372	28.7584	19.1593	10.4766	5.22571	5.07733	11.0031	5.36733	6.7343	30.4783	5.68808	1.04037	4.87868	11.664	9.92093	7.36193	2.0517	4.93311	8.40551	9.39246	3.79878	4.98492
unigene111088	74	LysM domain receptor-like kinase 3; LysM-containing receptor-like kinase 3; Flags: Precursor	(at3g57120 : 110.0) Protein kinase superfamily protein; FUNCTIONS IN: protein kinase activity, kinase activity, ATP binding; INVOLVED IN: protein amino acid phosphorylation; LOCATED IN: cellular_component unknown; EXPRESSED IN: 17 plant structures; EXPRESSED DURING: 11 growth stages; CONTAINS InterPro DOMAIN/s: Protein kinase, catalytic domain (InterPro:IPR000719), Serine/threonine-protein kinase…	4.85454	26.929	23.3448	6.29089	14.7738	3.80967	1.04514	2.03093	1.10031	5.36733	3.84817	5.44255	0	3.12112	4.87868	4.24146	1.10233	0	0	0.986621	0	3.13082	0	2.98201
unigene34899	75	Mannose/glucose-specific lectin	(at1g19715 : 217.0) Mannose-binding lectin superfamily protein; FUNCTIONS IN: molecular_function unknown; INVOLVED IN: biological_process unknown; LOCATED IN: cellular_component unknown; EXPRESSED IN: 22 plant structures; EXPRESSED DURING: 13 growth stages; CONTAINS InterPro DOMAIN/s: Mannose-binding lectin (InterPro:IPR001229); BEST Arabidopsis thaliana protein match is: Mannose-binding lectin s…	6215.05	8360.02	2577.59	2778.22	4441.68	2783.81	150.566	863.791	775.801	961.852	958.919	2347.06	990.135	3858.9	1032.03	212.689	248.851	190.527	414.14	1895.65	342.421	309.637	484.032	193.378
unigene10962	76	Peroxidase 2; Flags: Precursor	(p22195|per1_arahy : 400.0) Cationic peroxidase 1 precursor (EC 1.11.1.7) (PNPC1) - Arachis hypogaea (Peanut) & (at5g05340 : 395.0) Peroxidase superfamily protein; FUNCTIONS IN: protein binding, peroxidase activity; INVOLVED IN: response to oxidative stress, oxidation reduction; LOCATED IN: apoplast, cell wall; EXPRESSED IN: 9 plant structures; EXPRESSED DURING: LP.04 four leaves visible, 4 anthe…	25.764	13.4645	30.8164	7.18959	16.9893	22.618	12.0578	8.12373	3.30092	6.79504	5.77225	5.44255	5.77625	15.3944	0	1.8005	0	1.79316	7.29482	6.36075	8.52844	5.21803	2.98015	2.0049
isotig77725	77	Peroxisomal (S)-2-hydroxy-acid oxidase GLO5; Glycolate oxidase 5; GOX 5; OsGLO5; Short chain alpha-hydroxy acid oxidase GLO5	(p05414|gox_spiol : 184.0) Peroxisomal (S)-2-hydroxy-acid oxidase (EC 1.1.3.15) (Glycolate oxidase) (GOX) (Short chain alpha-hydroxy acid oxidase) - Spinacia oleracea (Spinach) & (at3g14420 : 182.0) Aldolase-type TIM barrel family protein; FUNCTIONS IN: glycolate oxidase activity; INVOLVED IN: oxidation reduction, metabolic process; LOCATED IN: apoplast, chloroplast, peroxisome, membrane; EXPRESS…	6.69635	68.413	115.062	8.92318	15.5321	13.7681	4.85364	6.07858	5.05151	6.39893	9.14229	16.6553	0	5.01357	0	0	5.25258	5.81803	0	0	1.34488	5.61043	0	11.8903
unigene160048	78	Phenylalanine ammonia-lyase	(at3g53260 : 124.0) Encodes phenylalanine lyase. Arabidopsis has four PALs: AT2G37040 (PAL1), AT3G53260 (PAL2), AT5G04230 (PAL3) and AT3G10340 (PAL4).; phenylalanine ammonia-lyase 2 (PAL2); FUNCTIONS IN: phenylalanine ammonia-lyase activity; INVOLVED IN: response to oxidative stress, response to karrikin, phenylpropanoid biosynthetic process, response to wounding, defense response; LOCATED IN: cy…	19.4191	38.6854	28.239	26.0623	11.0922	2.85725	0	4.06186	1.10031	4.29386	0.970701	19.5932	0	5.20187	2.92721	1.06461	3.49437	8.41364	0	0	3.17098	5.21803	1.89939	6.95802
unigene97472	79	Phospholipase A1 EG1, chloroplastic/mitochondrial; Protein EXTRA GLUME 1; Flags: Precursor	(at1g51440 : 147.0) Encodes a lipase that hydrolyzes phosphatidylcholine, glycolipids as well as triacylglycerols.; alpha/beta-Hydrolases superfamily protein; FUNCTIONS IN: galactolipase activity, triglyceride lipase activity, phospholipase A1 activity; INVOLVED IN: lipid metabolic process; LOCATED IN: chloroplast; EXPRESSED IN: 12 plant structures; EXPRESSED DURING: 4 anthesis, C globular stage,…	12.6218	53.8579	40.1547	17.974	51.4276	23.8104	1.04514	9.1392	8.80245	8.58773	5.77225	32.6553	0.948013	3.12112	0.975736	2.12073	6.61395	0	1.02585	0	4.20275	9.39246	0	4.97001
unigene115991	80	Phospholipase A1-Igamma2, chloroplastic; Flags: Precursor	no hits & (original description: no original description)	18.022	24.0437	28.9487	8.98699	15.3456	10.4766	15.6771	6.0928	5.50153	3.2204	14.4306	7.61958	0.948013	3.12112	6.83015	2.12073	3.30698	4.20682	5.12925	3.94649	7.35482	4.17443	4.74848	9.94002
unigene198685	81	Phospholipase A1-II 7	no hits & (original description: no original description)	14.018	30.776	6.9094	6.29359	5.04192	6.66691	5.22571	4.06186	7.70214	7.51426	7.69634	7.61958	1.89603	0	3.90294	3.1811	3.30698	1.0517	1.02585	0.986621	5.25344	1.04361	0.949696	6.95503
isotig133395	82	PR5-like receptor kinase; Flags: Precursor	no hits & (original description: no original description)	3.88363	18.2732	7.47064	8.98699	5.04192	1.90483	0	0	2.20061	4.29386	2.88613	2.17702	0	0.961306	0.975736	2.12073	4.4093	3.15511	2.0517	0.986621	1.05069	5.21803	0.949696	3.97601
unigene1261	83	Probable 2-oxoglutarate-dependent dioxygenase AOP1	(at4g23340 : 179.0) 2-oxoglutarate (2OG) and Fe(II)-dependent oxygenase superfamily protein; FUNCTIONS IN: oxidoreductase activity; INVOLVED IN: metabolic process; LOCATED IN: cellular_component unknown; CONTAINS InterPro DOMAIN/s: Oxoglutarate/iron-dependent oxygenase (InterPro:IPR005123); BEST Arabidopsis thaliana protein match is: 2-oxoglutarate (2OG) and Fe(II)-dependent oxygenase superfamily…	301.847	330.578	279.435	133.841	292.033	262.199	68.5906	83.0154	107.476	98.6859	96.9094	84.119	32.2334	43.6115	56.621	71.475	103.371	73.9654	46.4495	67.257	52.774	98.913	81.8762	121.243
unigene143836	84	Probable carboxylesterase 6; AtCXE6	(at1g68620 : 153.0) alpha/beta-Hydrolases superfamily protein; FUNCTIONS IN: hydrolase activity; INVOLVED IN: metabolic process; LOCATED IN: cellular_component unknown; EXPRESSED IN: 11 plant structures; EXPRESSED DURING: LP.06 six leaves visible, LP.04 four leaves visible, 4 anthesis, C globular stage, petal differentiation and expansion stage; CONTAINS InterPro DOMAIN/s: Lipase, GDXG, active si…	11.2994	15.714	13.5844	1.37231	72.0924	18.2245	0	5.58913	1.28516	5.67327	6.00411	9.3133	3.1986	10.3913	14.2106	0	0	1.2347	2.38715	1.13757	1.05069	0	3.80068	1.13913
unigene55613	85	Probable indole-3-acetic acid-amido synthetase GH3.8; Auxin-responsive GH3-like protein 8; OsGH3-8	(at5g54510 : 193.0) Encodes an IAA-amido synthase that conjugates Ala, Asp, Phe, and Trp to auxin. Lines overexpressing this gene accumulate IAA-ASP and are hypersensitive to several auxins. Identified as a dominant mutation that displays shorter hypocotyls in light grown plants when compared to wild type siblings. Protein is similar to auxin inducible gene from pea (GH3).; DWARF IN LIGHT 1 (DFL1…	34.9527	19.235	19.6104	22.4675	15.1258	3.80967	9.40629	7.10826	9.90276	22.5428	3.84817	30.4783	3.79205	1.04037	3.90294	14.8451	26.4558	8.41364	1.02585	8.46028	4.20275	17.7413	3.79878	3.97601
unigene141949	86	Probable inorganic phosphate transporter 1-4; OsPT4; OsPht1;4; H(+)/Pi cotransporter; OsPT1	(at2g38940 : 155.0) Encodes Pht1;4, a member of the Pht1 family of phosphate transporters which include: Pht1;1/At5g43350, Pht1;2/At5g43370, Pht1;3/At5g43360, Pht1;4/At2g38940, Pht1;5/At2g32830, Pht1;6/At5g43340, Pht1;7/At3g54700, Pht1;8/At1g20860, Pht1;9/At1g76430 (Plant Journal 2002, 31:341).; phosphate transporter 1;4 (PHT1;4); FUNCTIONS IN: phosphate transmembrane transporter activity, carboh…	13.1063	19.2359	4.67008	7.19049	12.1379	9.52512	5.22571	2.05226	7.69554	2.14693	5.80593	5.43058	2.84404	0	0.975736	2.12073	0	0	3.07755	4.93311	3.15206	1.04361	0	0
unigene95546	87	Probable LRR receptor-like serine/threonine-protein kinase At1g34110; Flags: Precursor	(at1g34110 : 167.0) Leucine-rich receptor-like protein kinase family protein; FUNCTIONS IN: protein serine/threonine kinase activity, protein kinase activity, ATP binding; INVOLVED IN: transmembrane receptor protein tyrosine kinase signaling pathway, protein amino acid phosphorylation; LOCATED IN: endomembrane system; EXPRESSED IN: 13 plant structures; EXPRESSED DURING: 4 anthesis, F mature embry…	363.983	633.777	526.066	319.38	413.781	301.1	149.43	187.855	377.775	234.525	304.001	448.486	74.8931	208.584	306.252	173.885	322.931	194.555	222.038	338.737	200.812	309.588	204.121	248.1
isotig124140	88	Probable LRR receptor-like serine/threonine-protein kinase At1g34110; Flags: Precursor	(at1g34110 : 88.2) Leucine-rich receptor-like protein kinase family protein; FUNCTIONS IN: protein serine/threonine kinase activity, protein kinase activity, ATP binding; INVOLVED IN: transmembrane receptor protein tyrosine kinase signaling pathway, protein amino acid phosphorylation; LOCATED IN: endomembrane system; EXPRESSED IN: 13 plant structures; EXPRESSED DURING: 4 anthesis, F mature embryo…	8.73816	34.8894	14.0074	9.88569	16.1342	2.85725	0	2.03093	4.39462	6.42469	1.82499	17.4162	0	0	0	1.06037	4.4093	2.10341	0	0	0	4.17443	3.79878	1.988
unigene63387	89	Probable LRR receptor-like serine/threonine-protein kinase At4g37250; Flags: Precursor	(at4g37250 : 80.9) Leucine-rich repeat protein kinase family protein; FUNCTIONS IN: protein serine/threonine kinase activity, kinase activity, ATP binding; INVOLVED IN: transmembrane receptor protein tyrosine kinase signaling pathway, protein amino acid phosphorylation; LOCATED IN: endomembrane system; EXPRESSED IN: 22 plant structures; EXPRESSED DURING: 13 growth stages; CONTAINS InterPro DOMAIN…	29.1272	24.0437	12.1398	12.5818	19.5213	3.80967	0	2.03093	9.90276	6.4408	21.1649	14.1506	7.58411	12.4845	11.7088	3.1811	5.51163	3.15511	0	5.91973	8.40551	4.17443	0.949696	3.97601
isotig67779	90	Probable mitochondrial pyruvate carrier 1; MPC1	(at5g20090 : 120.0) Uncharacterised protein family (UPF0041); INVOLVED IN: biological_process unknown; LOCATED IN: plasma membrane, membrane; EXPRESSED IN: 25 plant structures; EXPRESSED DURING: 16 growth stages; CONTAINS InterPro DOMAIN/s: Uncharacterised protein family UPF0041 (InterPro:IPR005336); BEST Arabidopsis thaliana protein match is: Uncharacterised protein family (UPF0041) (TAIR:AT4G14…	12.2713	15.8842	11.2209	11.6966	9.72587	12.4795	2.10701	2.17513	2.20061	8.55445	0	7.83075	2.77484	1.04037	2.31932	2.27554	2.37551	5.25852	4.1034	0.87908	11.6175	6.23764	2.93646	3.03867
unigene140802	91	Probable nucleoredoxin 1-2; OsNrx1-2	no hits & (original description: no original description)	5.89632	14.2137	10.3151	7.44662	8.3464	19.0779	5.00519	5.38705	0	6.44616	4.81502	7.54773	1.89603	5.21748	0	6.3834	8.21453	4.64854	2.0517	0	2.10453	4.32679	0	1.16398
unigene79457	92	Probable receptor-like protein kinase At1g11050; Flags: Precursor	no hits & (original description: no original description)	42.3092	50.0109	16.8089	25.1627	35.3146	27.5039	4.6488	1.01547	6.60184	10.7347	5.77225	17.4162	3.79205	5.0479	0	3.1811	9.92093	6.31023	2.0517	0.986621	4.20275	8.34781	0.949696	14.91
unigene81694	93	Probable receptor-like protein kinase At1g11050; Flags: Precursor	no hits & (original description: no original description)	17.887	25.0055	11.206	6.29179	11.0922	6.78311	3.71235	1.01547	6.60184	0	2.88613	3.26553	0	1.19435	0	0	3.30698	2.10341	0	0	2.10138	2.08826	1.89939	0.994002
isotig58389	94	Protein ADP-ribosyltransferase PARP3; NAD(+) ADP-ribosyltransferase 3; ADPRT-3; Poly [ADP-ribose] polymerase 3; PARP-3; Poly[ADP-ribose] synthase 3	(q9swb4|parp3_soybn : 107.0) Poly [ADP-ribose] polymerase 3 (EC 2.4.2.30) (PARP-3) (ADPRT 3) (NAD(+) ADP-ribosyltransferase 3) (Poly[ADP-ribose] synthetase 3) - Glycine max (Soybean) & (at5g22470 : 93.2) NAD+ ADP-ribosyltransferases;NAD+ ADP-ribosyltransferases; FUNCTIONS IN: NAD+ ADP-ribosyltransferase activity; INVOLVED IN: protein amino acid ADP-ribosylation; LOCATED IN: intracellular, nucleus…	77.4328	66.5867	111.818	117.215	65.1366	52.5296	43.3557	34.1603	37.3972	35.2322	40.0921	20.6697	30.3241	15.0449	63.1467	27.4624	12.1256	27.5768	43.2765	29.7358	31.1235	16.9419	46.0963	29.3966
unigene21536	95	Protein EDS1; Enhanced disease susceptibility 1	(at3g48090 : 215.0) Component of R gene-mediated disease resistance in Arabidopsis thaliana with homology to eukaryotic lipases.; enhanced disease susceptibility 1 (EDS1); CONTAINS InterPro DOMAIN/s: Lipase, class 3 (InterPro:IPR002921); BEST Arabidopsis thaliana protein match is: alpha/beta-Hydrolases superfamily protein (TAIR:AT3G48080.1); Has 35333 Blast hits to 34131 proteins in 2444 species:…	1343.42	2755.3	3403.41	861.527	1663.27	1075.67	682.986	851.614	642.905	669.874	500.598	1258.25	670.771	1104.03	959.955	569.941	762.086	494.205	594.553	767.581	655.483	667.928	307.866	413.835
unigene37835	96	Protein EDS1B; Enhanced disease susceptibility 1 protein B	no hits & (original description: no original description)	42.2461	99.6054	58.5418	5.67259	15.9758	27.7629	20.5235	15.5905	16.2845	1.7637	5.72896	22.5333	0	12.5677	31.3338	17.6784	26.6344	11.8338	13.1935	0	5.77563	35.2739	18.331	25.7248
unigene9593	97	Protein NRT1/ PTR FAMILY 5.2; AtNPF5.2; Peptide transporter PTR3-A; AtPTR3	no hits & (original description: no original description)	33.072	9.98584	12.1398	37.7453	50.4202	16.1911	6.27086	9.1392	7.70214	20.3959	13.4686	9.7966	4.74007	9.36337	11.7088	11.664	2.20465	8.41364	13.3361	2.95986	7.35482	9.00424	3.79878	11.928
unigene56805	98	Protein NRT1/ PTR FAMILY 5.3; AtNPF5.3; Peptide transporter PTR3-B	(at5g46040 : 200.0) Major facilitator superfamily protein; FUNCTIONS IN: transporter activity; INVOLVED IN: oligopeptide transport, response to nematode; LOCATED IN: membrane; EXPRESSED IN: root; CONTAINS InterPro DOMAIN/s: Oligopeptide transporter (InterPro:IPR000109), Major facilitator superfamily, general substrate transporter (InterPro:IPR016196); BEST Arabidopsis thaliana protein match is: p…	31.069	31.7377	28.9487	28.7584	37.3102	21.9056	10.4514	7.10826	15.4043	7.51426	21.1649	6.53107	4.74007	14.5652	9.75736	12.7244	13.2279	7.36193	8.2068	5.91973	8.40551	5.21803	9.49696	7.95202
isotig36804	99	Protein NRT1/ PTR FAMILY 5.7; AtNPF5.7	no hits & (original description: no original description)	0.970907	3.847	9.3383	8.08829	8.06708	1.90483	0	1.01547	1.10031	4.29386	3.84817	7.61958	0	1.04037	0	0	0	1.0517	2.0517	3.94649	4.20275	1.04361	0	2.98201
unigene7845	100	Protein SCO2 homolog, mitochondrial; Flags: Precursor	(at4g39740 : 164.0) Thioredoxin superfamily protein; CONTAINS InterPro DOMAIN/s: Copper chaperone SCO1/SenC (InterPro:IPR003782), Thioredoxin fold (InterPro:IPR012335), Thioredoxin-like fold (InterPro:IPR012336); BEST Arabidopsis thaliana protein match is: electron transport SCO1/SenC family protein (TAIR:AT3G08950.1); Has 30201 Blast hits to 17322 proteins in 780 species: Archae - 12; Bacteria -…	23.527	13.5809	20.7618	10.5606	24.1256	20.2255	9.65608	6.84018	8.78264	18.2929	8.7998	12.396	4.97233	5.76263	0	2.13558	16.1998	10.984	0	3.20948	19.2413	2.27715	0	16.8951
unigene57706	101	Putative aluminum-activated malate transporter 3; AtALMT3	no hits & (original description: no original description)	22.3309	49.0492	14.9413	16.1766	30.8142	30.4773	1.04514	19.2939	2.20061	12.8816	2.88613	9.7966	8.53212	3.12112	0	4.24146	1.10233	3.15511	0	3.94649	2.10138	4.17443	0	1.988
isotig46657	102	Putative disease resistance protein RGA4; RGA4-blb	(at1g69550 : 120.0) disease resistance protein (TIR-NBS-LRR class); FUNCTIONS IN: transmembrane receptor activity, nucleoside-triphosphatase activity, nucleotide binding, ATP binding; INVOLVED IN: signal transduction, defense response, apoptosis, innate immune response; LOCATED IN: intrinsic to membrane, endomembrane system; EXPRESSED IN: 21 plant structures; EXPRESSED DURING: 13 growth stages; C…	272.637	455.851	364.213	175.954	230.95	170.846	194.262	142.583	185.977	140.766	74.0782	234.192	80.7518	83.257	83.9143	127.012	214.449	171.121	66.4525	81.9971	115.825	219.372	87.5392	190.277
unigene119838	103	Receptor kinase-like protein Xa21; Contains: Receptor kinase-like protein Xa21, processed; Flags: Precursor	no hits & (original description: no original description)	118.451	277.945	215.715	153.361	173.442	103.813	54.3474	42.2475	152.943	70.8488	104.863	123.002	17.0642	67.6243	69.2773	63.6219	104.721	50.4818	76.9388	104.582	58.8385	87.6629	61.7302	134.19
unigene120240	104	Receptor kinase-like protein Xa21; Contains: Receptor kinase-like protein Xa21, processed; Flags: Precursor	no hits & (original description: no original description)	38.8363	129.836	87.7594	41.3401	67.5618	42.8587	25.0834	20.3093	50.6141	33.2774	22.127	44.6289	19.9083	31.2112	31.2236	22.2677	59.5399	42.0682	19.4912	30.5853	16.811	53.2239	21.843	52.6821
unigene75228	105	Receptor kinase-like protein Xa21; Contains: Receptor kinase-like protein Xa21, processed; Flags: Precursor	(at5g01890 : 85.5) Leucine-rich receptor-like protein kinase family protein; FUNCTIONS IN: protein serine/threonine kinase activity, kinase activity, ATP binding; INVOLVED IN: transmembrane receptor protein tyrosine kinase signaling pathway, protein amino acid phosphorylation; LOCATED IN: plasma membrane; EXPRESSED IN: 22 plant structures; EXPRESSED DURING: 13 growth stages; CONTAINS InterPro DOM…	4.65356	10.5754	17.7409	2.68891	9.0684	12.3776	2.09029	4.06186	2.20061	7.51319	4.81021	10.8851	1.89603	1.04037	1.95147	1.06037	12.1256	7.36193	6.15408	0.986621	6.30413	5.46954	0.949696	13.916
unigene37164	106	Receptor kinase-like protein Xa21; Contains: Receptor kinase-like protein Xa21, processed; Flags: Precursor	(at5g46330 : 140.0) Encodes a leucine-rich repeat serine/threonine protein kinase that is expressed ubiquitously. FLS2 is involved in MAP kinase signalling relay involved in innate immunity. Essential in the perception of flagellin, a potent elicitor of the defense response. FLS2 is directed for degradation by the bacterial ubiquitin ligase AvrPtoB.; FLAGELLIN-SENSITIVE 2 (FLS2); FUNCTIONS IN: pr…	34.341	73.3055	101.972	32.5823	38.5697	39.5091	19.9769	26.8459	49.0869	38.8337	34.8471	58.281	5.73832	21.1914	39.2529	20.4703	50.4281	29.4909	15.6268	22.0766	17.039	23.4217	11.5483	15.0263
unigene14066	107	Receptor-like protein 35; AtRLP35; Flags: Precursor	(at5g62230 : 91.7) Encodes a receptor-like kinase that, together with ER and ERL2 governs the initial decision of protodermal cells to either divide proliferatively to produce pavement cells or divide asymmetrically to generate stomatal complexes. It is important for maintaining stomatal stem cell activity and preventing terminal differentiation of the meristemoid into the guard mother cell. Alon…	477.315	926.799	780.97	400.793	571.754	389.184	152.591	157.397	432.42	231.869	291.499	446.289	87.2172	227.842	274.182	209.952	357.798	182.997	284.776	331.505	194.377	310.562	218.432	302.177
unigene185240	108	Receptor-like protein 46; AtRLP46; Flags: Precursor	(at4g04220 : 126.0) receptor like protein 46 (RLP46); FUNCTIONS IN: kinase activity; INVOLVED IN: signal transduction, defense response; LOCATED IN: endomembrane system; EXPRESSED IN: 20 plant structures; EXPRESSED DURING: 11 growth stages; CONTAINS InterPro DOMAIN/s: Leucine-rich repeat, typical subtype (InterPro:IPR003591), Leucine-rich repeat-containing N-terminal domain, type 2 (InterPro:IPR0…	129.381	265.817	189.907	154.668	164.802	135.914	45.8671	34.928	82.589	68.6965	70.2291	102.114	9.48013	37.0519	29.5589	59.003	74.9725	46.7157	58.1185	60.9633	45.9287	59.0201	52.9579	134.495
unigene97191	109	Receptor-like protein 9DC1; Flags: Precursor	(at1g74180 : 124.0) receptor like protein 14 (RLP14); INVOLVED IN: signal transduction; LOCATED IN: chloroplast; EXPRESSED IN: 19 plant structures; EXPRESSED DURING: 13 growth stages; CONTAINS InterPro DOMAIN/s: Leucine-rich repeat, typical subtype (InterPro:IPR003591), Leucine-rich repeat-containing N-terminal domain, type 2 (InterPro:IPR013210), Leucine-rich repeat (InterPro:IPR001611); BEST Ar…	83.5106	232.337	222.571	133.49	133.833	151.79	28.7048	75.1425	119.231	83.7099	87.8518	155.522	13.2722	65.0276	101.209	56.72	102.992	72.4877	77.4876	148.14	71.5603	112.02	106.035	196.692
isotig37648	110	Receptor-like protein 9DC1; Flags: Precursor	(at2g25470 : 117.0) receptor like protein 21 (RLP21); INVOLVED IN: signal transduction; LOCATED IN: chloroplast; EXPRESSED IN: hypocotyl; CONTAINS InterPro DOMAIN/s: Leucine-rich repeat, typical subtype (InterPro:IPR003591), Leucine-rich repeat-containing N-terminal domain, type 2 (InterPro:IPR013210), Leucine-rich repeat (InterPro:IPR001611); BEST Arabidopsis thaliana protein match is: receptor …	175.47	334.506	305.639	192.566	220.78	184.299	58.251	59.9145	121.67	86.9765	103.595	154.319	24.6483	65.527	78.0403	62.4184	67.8536	44.8626	108.545	148.054	59.408	81.1488	66.0932	152.955
unigene9297	111	Receptor-like protein Cf-9 homolog; Flags: Precursor	(at3g24240 : 190.0) Leucine-rich repeat receptor-like protein kinase family protein; FUNCTIONS IN: protein serine/threonine kinase activity, protein kinase activity, ATP binding; INVOLVED IN: transmembrane receptor protein tyrosine kinase signaling pathway, protein amino acid phosphorylation; LOCATED IN: endomembrane system; EXPRESSED IN: root; CONTAINS InterPro DOMAIN/s: Protein kinase, ATP bind…	67.5344	191.567	211.821	75.683	93.5095	82.5878	56.7356	46.3865	45.3986	72.2818	32.3516	106.33	6.04643	32.3941	9.64222	17.1376	41.4915	27.4222	33.1534	9.22688	16.5662	20.4964	25.6465	40.5324
isotig48509	112	Receptor-like protein EIX1; EIX receptor 1; Flags: Precursor	(at2g25470 : 177.0) receptor like protein 21 (RLP21); INVOLVED IN: signal transduction; LOCATED IN: chloroplast; EXPRESSED IN: hypocotyl; CONTAINS InterPro DOMAIN/s: Leucine-rich repeat, typical subtype (InterPro:IPR003591), Leucine-rich repeat-containing N-terminal domain, type 2 (InterPro:IPR013210), Leucine-rich repeat (InterPro:IPR001611); BEST Arabidopsis thaliana protein match is: receptor …	192.486	210.372	192.476	163.986	164.364	141.228	70.0476	89.5682	109.767	94.465	82.6731	121.59	134.613	113.376	115.518	42.4146	54.0426	44.179	60.5252	196.5	50.433	58.442	172.391	95.4232
isotig31370	113	Receptor-like protein EIX2; EIX receptor 2; Flags: Precursor	(at3g24240 : 128.0) Leucine-rich repeat receptor-like protein kinase family protein; FUNCTIONS IN: protein serine/threonine kinase activity, protein kinase activity, ATP binding; INVOLVED IN: transmembrane receptor protein tyrosine kinase signaling pathway, protein amino acid phosphorylation; LOCATED IN: endomembrane system; EXPRESSED IN: root; CONTAINS InterPro DOMAIN/s: Protein kinase, ATP bind…	113.349	256.123	360.176	135.126	125.517	128.674	53.179	62.7883	60.2154	110.509	34.2785	118.647	16.1162	28.8642	10.8004	33.5881	27.1051	31.7499	31.7993	20.7309	27.7781	31.8644	25.789	69.8704
isotig91636	114	Receptor-like protein kinase 2; Flags: Precursor	(at3g24240 : 134.0) Leucine-rich repeat receptor-like protein kinase family protein; FUNCTIONS IN: protein serine/threonine kinase activity, protein kinase activity, ATP binding; INVOLVED IN: transmembrane receptor protein tyrosine kinase signaling pathway, protein amino acid phosphorylation; LOCATED IN: endomembrane system; EXPRESSED IN: root; CONTAINS InterPro DOMAIN/s: Protein kinase, ATP bind…	79.8892	161.881	229.27	46.7323	92.5536	57.1107	26.139	23.3557	22.3615	15.5674	24.0511	40.9509	7.58411	16.646	9.75736	30.7262	20.9442	18.6615	24.6204	11.9736	23.1151	25.0466	18.9939	15.904
unigene40710	115	Secoisolariciresinol dehydrogenase	(at3g51680 : 315.0) NAD(P)-binding Rossmann-fold superfamily protein; FUNCTIONS IN: oxidoreductase activity, binding, catalytic activity; INVOLVED IN: oxidation reduction, metabolic process; LOCATED IN: cellular_component unknown; EXPRESSED IN: cotyledon, root; CONTAINS InterPro DOMAIN/s: NAD(P)-binding domain (InterPro:IPR016040), Glucose/ribitol dehydrogenase (InterPro:IPR002347), Short-chain d…	16.5054	37.6294	22.5604	6.29269	18.1721	5.7145	5.22571	7.10826	9.90276	24.6854	16.2864	41.3558	5.68808	5.20187	0	3.1811	3.30698	2.10341	2.0517	0.986621	1.05069	4.17443	1.89939	5.90437
isotig116494	116	Subtilisin-like protease SBT1.7; Cucumisin-like serine protease; Subtilase subfamily 1 member 7; AtSBT1.7; Subtilisin-like serine protease 1; At-SLP1; Flags: Precursor	(at5g67360 : 104.0) Encodes a subtilisin-like serine protease essential for mucilage release from seed coats.; ARA12; FUNCTIONS IN: serine-type endopeptidase activity; INVOLVED IN: proteolysis, seed coat development, mucilage metabolic process involved seed coat development, mucilage extrusion from seed coat; LOCATED IN: extracellular region, apoplast, cell wall, plant-type cell wall; EXPRESSED I…	3.88363	22.1202	4.66915	9.88569	12.1006	6.66691	0	2.03093	2.20061	0	1.92408	2.17702	0	0	0.975736	0	0	0	0	0	1.05069	0	0	0.994002
unigene121028	117	Subtilisin-like protease SBT5.3; Auxin-induced in root cultures protein 3; Subtilase subfamily 5 member 3; AtSBT5.3; Subtilisin-like protease AIR3; Flags: Precursor	(at2g04160 : 122.0) isolated from differential screening of a cDNA library from auxin-treated root culture. encodes a protein similar to subtilisin-like serine protease which is believed to be active outside the plant cell.; AUXIN-INDUCED IN ROOT CULTURES 3 (AIR3); FUNCTIONS IN: serine-type endopeptidase activity; INVOLVED IN: proteolysis, response to auxin stimulus, lateral root morphogenesis; L…	14.5636	7.69399	14.9413	8.08829	9.07546	3.80967	4.18057	3.0464	5.50153	12.8816	7.69634	4.35404	2.84404	4.1615	5.85442	7.42256	0	0	3.07755	3.94649	5.25344	4.17443	1.89939	4.97001
isotig48995	118	TMV resistance protein N	no hits & (original description: no original description)	101.592	191.061	247.533	60.5543	104.469	62.448	72.5068	37.5753	74.285	43.5838	32.8018	45.8644	41.0111	62.8345	77.5193	65.0216	79.5306	63.3	60.1671	51.2106	58.9541	83.4301	42.4039	22.1841
isotig53957	119	Transcription factor bHLH35; Basic helix-loop-helix protein 35; AtbHLH35; bHLH 35; Transcription factor EN 41; bHLH transcription factor bHLH035	no hits & (original description: no original description)	118.686	244.381	115.834	50.3271	54.4528	49.538	59.5731	19.2939	17.6049	24.6897	84.6597	20.6817	4.74007	8.323	2.92721	4.24146	2.20465	9.46534	5.12925	5.91973	8.40551	14.6105	31.34	3.97601
isotig50987	120	Transcription factor MYB20; Myb-related protein 20; AtMYB20	(q50ex6|odo1_pethy : 245.0) ODORANT1 protein (MYB-like protein ODO1) - Petunia hybrida (Petunia) & (at1g66230 : 243.0) Encodes a putative transcription factor (MYB20).; myb domain protein 20 (MYB20); CONTAINS InterPro DOMAIN/s: SANT, DNA-binding (InterPro:IPR001005), Homeodomain-like (InterPro:IPR009057), Myb, DNA-binding (InterPro:IPR014778), HTH transcriptional regulator, Myb-type, DNA-binding …	20.3958	232.743	94.3168	37.7453	63.5282	32.3841	4.18057	25.3867	0	9.66119	15.3927	83.9307	1.89603	30.1709	0	6.36219	7.71628	5.26904	0	5.91973	7.35482	14.6105	0	24.8501
isotig45749	121	Transcription factor MYB36; Myb-related protein 36; AtMYB36	(at5g65790 : 232.0) Encodes a putative MYB transcription factor.; myb domain protein 68 (MYB68); CONTAINS InterPro DOMAIN/s: SANT, DNA-binding (InterPro:IPR001005), Homeodomain-like (InterPro:IPR009057), Myb, DNA-binding (InterPro:IPR014778), HTH transcriptional regulator, Myb-type, DNA-binding (InterPro:IPR017930), Homeodomain-related (InterPro:IPR012287), Myb transcription factor (InterPro:IPR0…	40.7781	52.8981	56.0298	51.2258	27.2264	25.7152	42.8509	18.8359	12.1034	20.3959	24.0511	37.0094	12.3242	17.6864	16.5875	21.2137	9.92093	17.879	40.0082	18.7507	27.3179	25.0466	18.0442	17.892
unigene15412	122	UDP-glycosyltransferase 73B4; Flavonol 3-O-glucosyltransferase UGT73B4	(at2g15490 : 96.3) UDP-glycosyltransferase 73B4 (UGT73B4); FUNCTIONS IN: quercetin 3-O-glucosyltransferase activity, UDP-glycosyltransferase activity, quercetin 7-O-glucosyltransferase activity, UDP-glucosyltransferase activity, transferase activity, transferring glycosyl groups; INVOLVED IN: response to other organism; LOCATED IN: endomembrane system; EXPRESSED IN: root; CONTAINS InterPro DOMAIN…	5.82544	22.0221	11.206	5.42005	40.3303	4.17444	0	1.01547	2.20061	5.36733	2.88613	12.8477	1.89603	3.13673	2.79743	9.54329	8.8186	3.15511	1.02585	1.97324	1.05069	5.72105	3.79878	7.95301
unigene44146	123	UDP-glycosyltransferase 86A1	(at2g36970 : 137.0) UDP-Glycosyltransferase superfamily protein; FUNCTIONS IN: UDP-glycosyltransferase activity, transferase activity, transferring glycosyl groups; INVOLVED IN: metabolic process; LOCATED IN: endomembrane system; EXPRESSED IN: 20 plant structures; EXPRESSED DURING: 13 growth stages; CONTAINS InterPro DOMAIN/s: UDP-glucuronosyl/UDP-glucosyltransferase (InterPro:IPR002213); BEST Ar…	16.5579	32.811	24.2067	13.2675	18.5301	3.95348	7.97967	2.4422	4.95248	4.65992	1.09961	11.2704	4.21392	3.12112	5.85442	2.12285	1.10233	2.10341	7.38715	4.11618	3.69212	1.04361	0	0
unigene80731	124	TMV resistance protein N-like isoform X1	no hits & (original description: no original description)	13.5927	29.8142	76.2939	8.98699	21.1761	17.1435	16.0764	9.1392	14.304	8.58773	2.88613	20.6817	0	0	0	7.42256	15.4326	13.6722	0	0	5.25344	17.7413	5.69818	13.916
isotig13754	125	#N/A	(at1g80160 : 159.0) Lactoylglutathione lyase / glyoxalase I family protein; FUNCTIONS IN: lactoylglutathione lyase activity; INVOLVED IN: carbohydrate metabolic process; LOCATED IN: endomembrane system; EXPRESSED IN: 10 plant structures; EXPRESSED DURING: L mature pollen stage, M germinated pollen stage, 4 anthesis, petal differentiation and expansion stage; BEST Arabidopsis thaliana protein matc…	24.6533	19.4254	8.54454	3.5894	7.00726	22.4599	0	3.03726	0	4.11782	7.61072	3.98504	0	2.57909	0	0	3.8857	0	0	0	0	3.14334	10.9253	0
unigene25178	126	#N/A	(at2g28120 : 163.0) Major facilitator superfamily protein; INVOLVED IN: N-terminal protein myristoylation, transmembrane transport; LOCATED IN: plasma membrane; EXPRESSED IN: 11 plant structures; EXPRESSED DURING: 6 growth stages; CONTAINS InterPro DOMAIN/s: Nodulin-like (InterPro:IPR010658), Major facilitator superfamily MFS-1 (InterPro:IPR011701), Major facilitator superfamily, general substrat…	64.0236	108.252	40.8261	29.8674	60.7854	49.7857	5.22571	16.2475	28.608	21.4693	27.0892	30.4783	16.1447	19.7671	23.4177	15.1166	19.1474	9.46534	8.2068	15.7859	16.811	11.4797	11.3964	9.94002
isotig83007	127	#N/A	(at2g39210 : 233.0) Major facilitator superfamily protein; FUNCTIONS IN: molecular_function unknown; INVOLVED IN: transmembrane transport; LOCATED IN: cellular_component unknown; EXPRESSED IN: 22 plant structures; EXPRESSED DURING: 13 growth stages; CONTAINS InterPro DOMAIN/s: Nodulin-like (InterPro:IPR010658), Major facilitator superfamily MFS-1 (InterPro:IPR011701), Major facilitator superfamil…	111.654	132.721	73.7725	62.9089	93.7798	93.3254	19.8577	35.5413	55.0153	49.3794	56.7605	56.6026	15.1682	39.5342	21.4662	27.5695	18.7395	21.0341	13.3361	21.7057	21.0138	31.3082	19.9436	34.7901
unigene203973	128	#N/A	(at5g11090 : 91.7) serine-rich protein-related; BEST Arabidopsis thaliana protein match is: serine-rich protein-related (TAIR:AT5G25280.2); Has 1807 Blast hits to 1807 proteins in 277 species: Archae - 0; Bacteria - 0; Metazoa - 736; Fungi - 347; Plants - 385; Viruses - 0; Other Eukaryotes - 339 (source: NCBI BLink). & (reliability: 183.4) & (original description: no original description)	1.94181	12.9047	14.0149	4.49349	2.01677	0.952416	3.13543	0	0	6.4408	1.92408	1.08851	0	0	0	2.12073	0	0	0	0	0	0	0	0
unigene57670	129	#N/A	(at5g43830 : 106.0) Aluminium induced protein with YGL and LRDR motifs; FUNCTIONS IN: molecular_function unknown; INVOLVED IN: biological_process unknown; LOCATED IN: cytosol, nucleus; EXPRESSED IN: 26 plant structures; EXPRESSED DURING: 15 growth stages; BEST Arabidopsis thaliana protein match is: Aluminium induced protein with YGL and LRDR motifs (TAIR:AT3G22850.1); Has 1807 Blast hits to 1807 …	18.4472	12.5027	8.84803	6.29089	2.01677	2.85725	6.27086	2.03093	2.20061	1.07347	5.77225	2.17702	0	0	2.92721	0	0	0	0	0	0	0	5.70198	0
isotig20553	130	#N/A	(at5g52390 : 159.0) PAR1 protein; FUNCTIONS IN: molecular_function unknown; INVOLVED IN: biological_process unknown; LOCATED IN: endomembrane system; EXPRESSED IN: 13 plant structures; EXPRESSED DURING: 8 growth stages; CONTAINS InterPro DOMAIN/s: PAR1 (InterPro:IPR009489); BEST Arabidopsis thaliana protein match is: PAR1 protein (TAIR:AT3G54040.1); Has 1807 Blast hits to 1807 proteins in 277 spe…	32.4642	62.908	189.649	40.4414	72.3818	100.009	15.4963	21.0537	48.0878	38.4473	33.4492	45.9265	15.1464	20.9968	6.8604	24.2908	44.8073	22.5486	32.8806	13.0787	37.5201	26.0328	10.949	36.3576
isotig73809	131	Disease resistance protein RPV1; NAD(+) hydrolase RPV1; Resistance to Plasmopara viticola protein; MrRVP1	no hits & (original description: no original description)	1363.06	1245.18	1113.09	1279.53	1320.35	1428.96	0	0	0	2.14693	0	4.35404	0	0	0	3.1811	2.20465	3.15511	0	0.986621	1.05069	1.04361	0	0
unigene147662	132	Glutamine synthetase; GS(1); Glutamate--ammonia ligase	(p23712|glna_lacsa : 278.0) Glutamine synthetase (EC 6.3.1.2) (Glutamate--ammonia ligase) (GS(1)) - Lactuca sativa (Garden lettuce) & (at5g37600 : 272.0) encodes a cytosolic glutamine synthetase, the enzyme has high affinity with substrate ammonium; glutamine synthase clone R1 (GSR 1); FUNCTIONS IN: glutamate-ammonia ligase activity, copper ion binding; INVOLVED IN: nitrate assimilation, response…	430.927	448.543	315.779	380.974	477.466	431.183	0	0	0	0	0	1.23655	0	0	0	0	0	0	0	0	0	0	0	0
isotig34166	133	Probable LRR receptor-like serine/threonine-protein kinase At1g67720; Flags: Precursor	(at4g29450 : 117.0) Leucine-rich repeat protein kinase family protein; FUNCTIONS IN: kinase activity; INVOLVED IN: protein amino acid phosphorylation; LOCATED IN: endomembrane system; EXPRESSED IN: male gametophyte, pollen tube; EXPRESSED DURING: L mature pollen stage, M germinated pollen stage; CONTAINS InterPro DOMAIN/s: Protein kinase, ATP binding site (InterPro:IPR017441), Protein kinase, cat…	248.51	502.702	164.304	394.508	469.774	469.541	0	0	0	0	0	0	0	0	0	0	0	2.10341	0	0	0	0	0	0
isotig61339	134	Disease resistance protein RPS4; Resistance to Pseudomonas syringae 4	(at5g04720 : 107.0) ADR1-like 2 (ADR1-L2); FUNCTIONS IN: nucleoside-triphosphatase activity, nucleotide binding, ATP binding; INVOLVED IN: apoptosis, defense response; EXPRESSED IN: 22 plant structures; EXPRESSED DURING: 13 growth stages; CONTAINS InterPro DOMAIN/s: ATPase, AAA+ type, core (InterPro:IPR003593), NB-ARC (InterPro:IPR002182), Powdery mildew resistance protein, RPW8 domain (InterPro:…	181.626	457.196	132.608	166.262	266.597	259.578	0	0	0	0	0	0	0	0	0	0	0	0	0	0	0	0	0	0
isotig47614	135	Disease resistance protein RUN1; NAD(+) hydrolase RUN1; NADP(+) hydrolase RUN1; Resistance to Uncinula necator protein; MrRUN1	no hits & (original description: no original description)	213.045	209.661	167.155	256.308	249.648	228.838	12.5417	11.1701	8.80245	3.2204	7.69634	1.08851	0	0	0	0	0	0	0	0	0	0	0	0
unigene109681	136	Disease resistance protein RUN1; NAD(+) hydrolase RUN1; NADP(+) hydrolase RUN1; Resistance to Uncinula necator protein; MrRUN1	no hits & (original description: no original description)	203.891	165.421	162.486	149.184	149.241	193.341	0	0	0	0	0	0	0	0	0	1.06037	0	0	0	0	0	0	0	0
isotig28444	137	Putative disease resistance protein At5g47280	(at4g33300 : 350.0) ADR1-like 1 (ADR1-L1); FUNCTIONS IN: ATP binding; INVOLVED IN: apoptosis, defense response; LOCATED IN: apoplast; EXPRESSED IN: 22 plant structures; EXPRESSED DURING: 13 growth stages; CONTAINS InterPro DOMAIN/s: NB-ARC (InterPro:IPR002182), Leucine-rich repeat (InterPro:IPR001611), Powdery mildew resistance protein, RPW8 domain (InterPro:IPR008808), Disease resistance protein…	424.602	900.848	550.629	257.027	436.047	296.598	0	0	1.10251	0	0	3.27098	0	0	1.95928	0	0	2.10341	0	0	0	0	0	0
unigene68949	138	hypothetical protein 0_10586_01, partial	no hits & (original description: no original description)	67.0023	255.918	93.7957	71.9031	91.9798	89.7805	1.04514	0	0	0	0	0	0	0	0	0	0	0	0	0	6.30413	0	0	0
PUT-1714	139	Xyloglucan endotransglucosylase/hydrolase protein 2; At-XTH2; XTH-2; Flags: Precursor	no hits & (original description: no original description)	3022.51	2489.38	1696.79	2320.73	2352	2401.75	1.30643	0	0	1.30748	0	0	5.0567	7.40227	0	5.87442	14.4647	8.00978	0	0	4.03779	5.49041	0	3.22454
isotig58595	140	Probable disease resistance protein At4g33300	(at4g33300 : 169.0) ADR1-like 1 (ADR1-L1); FUNCTIONS IN: ATP binding; INVOLVED IN: apoptosis, defense response; LOCATED IN: apoplast; EXPRESSED IN: 22 plant structures; EXPRESSED DURING: 13 growth stages; CONTAINS InterPro DOMAIN/s: NB-ARC (InterPro:IPR002182), Leucine-rich repeat (InterPro:IPR001611), Powdery mildew resistance protein, RPW8 domain (InterPro:IPR008808), Disease resistance protein…	90.2944	435.135	520.434	103.35	155.064	125.719	0	0	0	0	0	1.08851	0	0	1.95147	0	1.10233	0	0	0	0	0	0	0
unigene51791	141	Tubulin beta-1 chain; Beta-1-tubulin	(at5g12250 : 166.0) Encodes a beta-tubulin. Expression of TUB6 has been shown to decrease in response to cold treatment.; beta-6 tubulin (TUB6); FUNCTIONS IN: structural constituent of cytoskeleton; INVOLVED IN: microtubule-based process, response to salt stress, response to cold; LOCATED IN: microtubule cytoskeleton, plasma membrane; EXPRESSED IN: 23 plant structures; EXPRESSED DURING: 13 growth…	95.6441	156.804	122.373	141.872	132.149	138.177	0	0	0	0	0	0	0	0	0	0	0	0	0	0	0	0	0	0
unigene208476	142	Auxin-repressed 12.5 kDa protein	no hits & (original description: no original description)	1537.74	1493.38	1119.07	1107.71	886.941	848.436	1.44543	1.25105	3.16118	0	0	0	3.02985	1.44716	4.58401	0	1.86513	1.5092	3.28888	1.58649	3.3601	0	1.37326	0
isotig103035	143	Probable xyloglucan endotransglucosylase/hydrolase protein B; VaXTH2; Flags: Precursor	(q8lnz5|xthb_phaan : 95.5) Probable xyloglucan endotransglucosylase/hydrolase protein B precursor (EC 2.4.1.207) (VaXTH2) - Phaseolus angularis (Adzuki bean) (Vigna angularis) & (at2g06850 : 92.4) endoxyloglucan transferase (EXGT-A1) gene; xyloglucan endotransglucosylase/hydrolase 4 (XTH4); FUNCTIONS IN: hydrolase activity, acting on glycosyl bonds, xyloglucan:xyloglucosyl transferase activity; I…	107.851	94.0965	82.3759	107.8	86.1846	80.7163	1.11935	0	0	0	0	1.26376	0	0	0	0	0	1.2021	0	0	0	1.16675	0	2.3528
unigene166711	144	Putative disease resistance protein At4g11170	no hits & (original description: no original description)	18.4472	58.6667	103.688	8.98699	42.3522	20.8017	2.09029	1.01547	1.10031	4.29386	0.962042	7.61958	0	0	0	2.12073	3.30698	1.0517	0	0	0	2.08721	1.89939	0.994002
unigene30432	145	#N/A	(at5g19590 : 89.0) Protein of unknown function, DUF538; FUNCTIONS IN: molecular_function unknown; INVOLVED IN: biological_process unknown; LOCATED IN: endomembrane system; EXPRESSED IN: 22 plant structures; EXPRESSED DURING: 13 growth stages; CONTAINS InterPro DOMAIN/s: Protein of unknown function DUF538 (InterPro:IPR007493); BEST Arabidopsis thaliana protein match is: Protein of unknown function…	408.258	401.099	307.899	474.597	463.751	488.516	5.24975	2.03804	6.64805	1.07561	0.963004	2.31962	0	0	2.89989	3.18958	3.3202	0	1.02585	0.986621	0	2.09034	0.950646	4.01478
unigene205800	146	#N/A	(at1g24350 : 189.0) Acid phosphatase/vanadium-dependent haloperoxidase-related protein; INVOLVED IN: biological_process unknown; EXPRESSED IN: 24 plant structures; EXPRESSED DURING: 15 growth stages; CONTAINS InterPro DOMAIN/s: Acid phosphatase/vanadium-dependent haloperoxidase related (InterPro:IPR003832); BEST Arabidopsis thaliana protein match is: Acid phosphatase/vanadium-dependent haloperoxi…	72.0656	71.9119	29.058	72.9815	100.161	66.2272	0	0	0	0	0	0	0	0	0	0	0	0	0	0	0	0	0	0
unigene209302	147	Ethylene-responsive transcription factor 12; AtERF12; Ethylene-responsive element-binding factor 12; EREBP-12	(q9sxs8|erf3_tobac : 96.3) Ethylene-responsive transcription factor 3 (Ethylene-responsive element-binding factor 3 homolog) (EREBP-5) (NtERF5) - Nicotiana tabacum (Common tobacco) & (at1g28360 : 90.9) encodes a member of the ERF (ethylene response factor) subfamily B-1 of ERF/AP2 transcription factor family (ERF12). The protein contains one AP2 domain. There are 15 members in this subfamily incl…	18.32	111.128	138.283	12.5647	20.5337	19.7674	0	0	0	0	0	0	0	0	0	0	3.68066	1.30937	0	0	0	0	0	10.118
isotig89786	148	Protein RER1	(at4g39220 : 186.0) Key player of retrieval of ER membrane proteins; ATRER1A; CONTAINS InterPro DOMAIN/s: Retrieval of early ER protein Rer1 (InterPro:IPR004932); BEST Arabidopsis thaliana protein match is: endoplasmatic reticulum retrieval protein 1B (TAIR:AT2G21600.1); Has 516 Blast hits to 513 proteins in 212 species: Archae - 0; Bacteria - 0; Metazoa - 155; Fungi - 150; Plants - 130; Viruses …	61.4565	61.7087	44.7491	81.9496	102.652	70.1902	0	0	0	0.954311	0	0	0	0	0	0	2.8903	0	0	0	0	0	0	0
isotig74105	149	Plasmodesmata-located protein 6; PD-located protein 6; Cysteine-rich repeat secretory protein 12; Flags: Precursor	no hits & (original description: no original description)	55.498	35.7232	58.8322	59.5442	65.8415	42.5473	0	0	0	0	0.962042	0	0	0	0	0	0	1.0517	0	0	1.05069	0	0.949696	0
unigene20908	150	Carboxypeptidase Y homolog A; Flags: Precursor	(p21529|cbp3_horvu : 387.0) Serine carboxypeptidase 3 precursor (EC 3.4.16.5) (Serine carboxypeptidase III) (CP-MIII) - Hordeum vulgare (Barley) & (at3g10410 : 366.0) SERINE CARBOXYPEPTIDASE-LIKE 49 (SCPL49); FUNCTIONS IN: serine-type carboxypeptidase activity; INVOLVED IN: proteolysis; LOCATED IN: vacuole; EXPRESSED IN: 25 plant structures; EXPRESSED DURING: 15 growth stages; CONTAINS InterPro D…	208.965	182.501	153.748	122.492	181.443	129.629	3.1302	1.01648	1.10031	1.07347	2.88228	2.17702	0	2.08387	0	1.06037	0	0	0	1.97324	0	0	0.949696	0
unigene34936	151	Glycylpeptide N-tetradecanoyltransferase; Myristoyl-CoA:protein N-myristoyltransferase; NMT; Peptide N-myristoyltransferase	(at5g57020 : 515.0) Arabidopsis thaliana myristoyl-CoA:protein N-myristoyltransferase.; myristoyl-CoA:protein N-myristoyltransferase (NMT1); CONTAINS InterPro DOMAIN/s: Myristoyl-CoA:protein N-myristoyltransferase (InterPro:IPR000903), Myristoyl-CoA:protein N-myristoyltransferase, conserved site (InterPro:IPR022678), Myristoyl-CoA:protein N-myristoyltransferase, N-terminal (InterPro:IPR022676), A…	52.5814	33.3419	53.0453	42.779	88.7893	40.551	0	0	0	0	0	0	0	0	0	3.20973	0	3.9765	0	0	2.11398	0	0	0
unigene135774	152	putative disease resistance protein RGA4 isoform X1	no hits & (original description: no original description)	44.6617	42.3169	39.2208	13.4805	63.5282	14.2862	0	0	0	0	0	0	0	0	0	1.06037	1.10233	1.0517	0	0	0	0	0	0
isotig78162	153	Auxin-responsive protein SAUR32; Protein ABOLISHED APICAL HOOK MAINTENANCE 1; Protein SMALL AUXIN UP RNA 32	no hits & (original description: no original description)	15.6501	27.2281	68.3759	18.2903	18.7388	8.91557	0	0	1.09811	1.07347	0.962042	0	0	0	0	0	3.30698	0	0	0	0	0	0	0
unigene140455	154	UBX domain-containing protein 8; Reproduction 8 protein; Rep-8 protein; UBX domain-containing protein 6	(at4g11740 : 152.0) Isolated as a suppressor of a dominant mutant in the Ara4 gene that was expressed in yeast ypt1 mutant strains. A novel protein with a small region of similarity to coil-coiled domain of yeast VSP27 protein.; SAY1; INVOLVED IN: vesicle-mediated transport; LOCATED IN: cytosol, nucleus; EXPRESSED IN: 25 plant structures; EXPRESSED DURING: 14 growth stages; CONTAINS InterPro DOMA…	260.983	234.665	217.755	136.653	307.72	143.991	1.79869	6.47867	4.6851	6.79397	0	5.70924	0	4.83254	0	4.58608	0	0	0	0	4.83842	1.78665	0	1.69378
PUT-8247	155	non-specific phospholipase C6	no hits & (original description: no original description)	25.9329	21.547	26.1173	17.5498	12.6764	26.0714	0	0	0	0	0	0	0	0	0	0	0	0	0	0	0	0	0	0
unigene104676	156	COBRA-like protein 5; Protein BRITTLE CULM1; Flags: Precursor	(at5g60920 : 182.0) Encodes a glycosylphosphatidylinositol-anchored protein localized primarily in the plasma membrane of the longitudinal sides of root cells. Necessary for oriented cell expansion in Arabidopsis. Cob mutants have abnormal roots that expand radially rather than longitudinally under certain growth conditions.; COBRA (COB); FUNCTIONS IN: molecular_function unknown; INVOLVED IN: res…	31.9759	16.7998	12.9083	14.3603	30.3725	28.8725	1.37332	2.03093	4.40122	2.60638	10.5805	0	0	0	0	0	0	0	0	0	0	0	0	0
unigene107447	157	putative TIR-NBS-LRR protein	no hits & (original description: no original description)	14.6801	23.082	24.2796	20.6719	24.2012	18.1035	0	0	0	0	0	0	0	0	0	0	0	0	0	0	0	0	0	0
unigene202400	158	Acyl carrier protein	no hits & (original description: no original description)	20.5959	23.157	11.2097	7.01434	16.1573	18.6255	1.14548	3.12459	4.42433	1.13358	0	0.918703	0	0	0	0	0	0	0.919162	0	1.03598	0	0	0
unigene74950	159	Polygalacturonase inhibitor 1; Polygalacturonase-inhibiting protein 1; PGIP-1; Flags: Precursor	no hits & (original description: no original description)	17.4763	10.5792	29.8825	16.1766	17.1425	15.2387	2.09029	0	1.10031	0	0	0	0	0	0	0	0	1.0517	0	0	1.05069	2.08721	3.79878	1.988
unigene146336	160	Chlorophyll a-b binding protein type I, chloroplastic; CAB; LHCP; Flags: Precursor	(p10049|cb21_pinth : 135.0) Chlorophyll a-b binding protein type I, chloroplast precursor (CAB) (LHCP) - Pinus thunbergii (Green pine) (Japanese black pine) & (at3g27690 : 126.0) Encodes Lhcb2.4. Belongs to the Lhc super-gene family encodes the light-harvesting chlorophyll a/b-binding (LHC) proteins that constitute the antenna system of the photosynthetic apparatus.; photosystem II light harvesti…	1918.18	1795.96	1871.94	2471.31	1390.64	1886.95	37.9565	0	9.12924	0	2.7803	5.89864	31.8826	11.7864	13.3988	7.08112	10.2638	1.83628	2.46512	15.2571	19.4756	12.1351	13.6414	15.2381
isotig88552	161	H(+)/Cl(-) exchange transporter 7; Chloride channel 7 alpha subunit; Chloride channel protein 7; ClC-7	(at5g26240 : 138.0) member of Anion channel protein family; chloride channel D (CLC-D); CONTAINS InterPro DOMAIN/s: Chloride channel, core (InterPro:IPR014743), Chloride channel, voltage gated (InterPro:IPR001807), Chloride channel ClC-plant (InterPro:IPR002251), Cystathionine beta-synthase, core (InterPro:IPR000644); BEST Arabidopsis thaliana protein match is: chloride channel C (TAIR:AT5G49890.…	78.1357	116.16	88.1059	132.776	98.9911	138.962	0	0	0	0	0	0	0	1.60218	1.14064	0	0	6.45431	2.58001	0	5.12316	0	0	0.889632
unigene162623	162	ATP-dependent RNA helicase DBP2	(at1g55150 : 118.0) DEA(D/H)-box RNA helicase family protein; FUNCTIONS IN: helicase activity, ATP-dependent helicase activity, ATP binding, nucleic acid binding; LOCATED IN: cellular_component unknown; EXPRESSED IN: 22 plant structures; EXPRESSED DURING: 13 growth stages; CONTAINS InterPro DOMAIN/s: RNA helicase, DEAD-box type, Q motif (InterPro:IPR014014), DNA/RNA helicase, DEAD/DEAH box type, …	19.4181	18.2732	15.8751	15.2779	28.2348	14.2862	0	0	0	0	0	1.08851	0	0	0	0	3.30698	0	0	0	0	0	0	0
unigene145365	163	Caffeic acid 3-O-methyltransferase; CAOMT; COMT; S-adenosysl-L-methionine:caffeic acid 3-O-methyltransferase	(p28002|comt1_medsa : 119.0) Caffeic acid 3-O-methyltransferase (EC 2.1.1.68) (S-adenosysl-L-methionine:caffeic acid 3-O-methyltransferase) (COMT) (CAOMT) - Medicago sativa (Alfalfa) & (at5g54160 : 114.0) A caffeic acid/5-hydroxyferulic acid O-methyltransferase. Interacts with 14-4-3 proteins in yeast 2 hybrid assay. AtOMT1 (At5g54160) encodes a flavonol 3├¡-O-methyltransferase that is highly act…	181.621	239.784	249.493	316.589	237.951	209.463	0	0.962662	0	0	0	0	6.30524	2.7133	0	0	0	0	0	3.31801	0	1.53097	0	0
isotig87122	164	Retrovirus-related Pol polyprotein from transposon RE2; Retro element 2; AtRE2; Includes: Protease RE2; Includes: Reverse transcriptase RE2; Includes: Endonuclease RE2	(original description: no original description)	21.0007	26.929	9.3383	61.1286	30.792	75.7028	6.27086	3.0464	6.76028	1.07347	2.88613	5.44255	0.948013	0	0	6.36219	0	2.10341	0	0	4.20275	0	1.89939	1.988
unigene86501	165	BEBT1	no hits & (original description: no original description)	12.6218	13.4645	17.7428	17.0753	17.1425	18.0931	0	0	0	0	0	0	0	0	0	0	0	0	0	0	0	0	0	0
unigene75057	166	Citrate/succinate antiporter; Citrate carrier; Citrate transporter	(q41364|sot1_spiol : 116.0) 2-oxoglutarate/malate translocator, chloroplast precursor - Spinacia oleracea (Spinach) & (at5g12860 : 114.0) dicarboxylate transporter 1 (DiT1); FUNCTIONS IN: oxoglutarate:malate antiporter activity; INVOLVED IN: N-terminal protein myristoylation, malate transport, response to nematode; LOCATED IN: mitochondrion, chloroplast, plastid, membrane; EXPRESSED IN: 23 plant …	16.6346	29.9537	26.8411	20.9496	18.8921	9.52512	0	1.01547	1.10031	0	1.92408	0	0	0	0.975736	0	1.10233	1.05802	0	0	1.05069	2.08721	0	0
unigene54996	167	Disease resistance protein RRS1; Disease resistance protein RCH2; Disease resistance protein SLH1; Probable WRKY transcription factor 52; Protein RPS4-homolog; Protein SENSITIVE TO LOW HUMIDITY 1; Resistance to Colletotrichum higginsianum 2 protein; Resistance to Ralstonia solanacearum 1 protein; WRKY DNA-binding protein 52	no hits & (original description: no original description)	23.3018	22.1202	16.8089	15.2779	27.2264	15.2387	2.09029	4.06186	1.10031	2.14693	4.81021	1.08851	0	1.04037	0	0	2.20465	4.20682	1.02585	0	0	3.13082	0.949696	0
isotig25019	168	Flowering time control protein FPA	(at2g43410 : 146.0) FPA is a gene that regulates flowering time in Arabidopsis via a pathway that is independent of daylength (the autonomous pathway). Mutations in FPA result in extremely delayed flowering. Double mutants with FCA have reduced fertility and single/double mutants have defects in siRNA mediated chromatin silencing.; FPA; CONTAINS InterPro DOMAIN/s: Spen paralogue and orthologue SP…	145.996	193.168	131.942	184.226	168.933	110.342	4.83065	2.74684	10.4221	22.4065	5.64719	8.84089	0	9.19379	0	7.03446	0	6.29025	2.44768	9.76755	4.11029	6.87424	26.9429	2.39853
unigene147663	169	Glutamine synthetase nodule isozyme; GS; Glutamate--ammonia ligase	(p51118|glna1_vitvi : 164.0) Glutamine synthetase cytosolic isozyme 1 (EC 6.3.1.2) (Glutamate--ammonia ligase) - Vitis vinifera (Grape) & (at5g37600 : 158.0) encodes a cytosolic glutamine synthetase, the enzyme has high affinity with substrate ammonium; glutamine synthase clone R1 (GSR 1); FUNCTIONS IN: glutamate-ammonia ligase activity, copper ion binding; INVOLVED IN: nitrate assimilation, resp…	121.763	202.954	111.855	122.175	143.433	102.106	9.06139	0	4.13495	1.23771	0	2.41976	2.23731	2.9016	3.05308	7.99409	3.61122	5.13127	1.19204	1.00833	4.809	8.23301	3.56136	7.26715
unigene164474	170	Lipase-like PAD4; Protein ENHANCED DISEASE SUSCEPTIBILITY 9; Protein PHYTOALEXIN DEFICIENT 4; AtPAD4	no hits & (original description: no original description)	8.73816	50.0292	41.0885	6.04375	21.3979	22.0551	1.04514	0	2.20061	1.04556	1.92024	0	0.948013	1.04037	0	0	1.10233	3.15511	0	0	3.15206	2.08721	0	1.988
unigene32213	171	Auxin-responsive protein SAUR32; Protein ABOLISHED APICAL HOOK MAINTENANCE 1; Protein SMALL AUXIN UP RNA 32	no hits & (original description: no original description)	17.3608	21.8615	47.4189	12.2654	14.5298	16.7997	0	1.01547	1.10251	0	0.962042	0	0.948013	1.04037	0	0	1.10233	0	0	0	0	0	0	0.994002
isotig109042	172	Probable nucleoredoxin 1; AtNrx1	no hits & (original description: no original description)	87.3894	65.7192	61.5029	91.4102	71.5953	79.0258	9.29446	12.9167	4.40122	8.58773	5.77225	9.7966	0.948013	3.12424	0.975736	7.42256	11.656	8.00558	0	1.97324	4.20906	5.86507	1.89939	4.80302
unigene16633	173	4,5-DOPA dioxygenase extradiol	(at4g15093 : 351.0) catalytic LigB subunit of aromatic ring-opening dioxygenase family; FUNCTIONS IN: oxidoreductase activity, ferrous iron binding, zinc ion binding, oxidoreductase activity, acting on single donors with incorporation of molecular oxygen; INVOLVED IN: oxidation reduction, cellular aromatic compound metabolic process; LOCATED IN: cellular_component unknown; EXPRESSED IN: 24 plant …	14.1248	45.6119	19.6655	28.5696	46.5914	34.566	0	0	4.05683	1.242	1.10442	7.15696	0	1.19435	1.13576	0	2.64338	1.22208	1.16537	0	2.58049	0	1.05131	3.9273
unigene8802	174	Polyketide cyclase/dehydrase and lipid transport superfamily protein	(at3g23080 : 190.0) Polyketide cyclase/dehydrase and lipid transport superfamily protein; FUNCTIONS IN: molecular_function unknown; INVOLVED IN: biological_process unknown; LOCATED IN: mitochondrion; EXPRESSED IN: 23 plant structures; EXPRESSED DURING: 13 growth stages; CONTAINS InterPro DOMAIN/s: Lipid-binding START (InterPro:IPR002913); BEST Arabidopsis thaliana protein match is: Polyketide cyc…	326.755	305.892	356.419	300.281	295.624	261.105	0	0	2.70235	0	2.16363	0	15.6365	7.74247	2.76133	15.6287	18.1079	3.63154	3.08268	0	0	6.29608	0	0
unigene4405	175	Chlorophyll a-b binding protein, chloroplastic; LHCII type I CAB; LHCP; Flags: Precursor	(p10049|cb21_pinth : 192.0) Chlorophyll a-b binding protein type I, chloroplast precursor (CAB) (LHCP) - Pinus thunbergii (Green pine) (Japanese black pine) & (at2g05100 : 162.0) Lhcb2.1 protein encoding a subunit of the light harvesting complex II. Member of a gene family with high degree of sequence similarity. Initially LHCB2.3 was considered as a separate gene but appears to be an allele of L…	425.378	851.629	568.091	629.643	337.059	450.75	22.5688	4.07507	0	14.378	15.1858	9.1239	18.7356	0	25.9331	6.0303	48.2852	46.763	27.5502	0	28.066	0	6.28414	33.0536
unigene142548	176	Beta-1,6-galactosyltransferase GALT31A; Beta-1,3-galactosyltransferase 6; GT31 family galactosyltransferase 1; AtGALT31A	(at1g32930 : 245.0) Galactosyltransferase family protein; FUNCTIONS IN: transferase activity, transferring hexosyl groups, transferase activity, transferring glycosyl groups; INVOLVED IN: protein amino acid glycosylation; LOCATED IN: membrane; EXPRESSED IN: 16 plant structures; EXPRESSED DURING: 6 growth stages; CONTAINS InterPro DOMAIN/s: Glycosyl transferase, family 31 (InterPro:IPR002659); BES…	5.14872	14.7061	17.6634	16.5657	10.3722	12.6414	0	0	0	1.26025	0	0	0	0	1.05965	0	0	0	0	0	0	0	0	0
unigene25051	177	E3 ubiquitin-protein ligase RNF181; RING finger protein 181; RING-type E3 ubiquitin transferase RNF181	no hits & (original description: no original description)	11.9732	59.5928	19.5469	12.1288	22.1804	19.915	3.13543	0.788002	0	1.07347	0	0	2.84404	0	0	0	1.3746	2.42523	0	0	0.812182	1.06135	0	2.98201
isotig84710	178	Receptor-like protein kinase 2; Flags: Precursor	(at1g34110 : 113.0) Leucine-rich receptor-like protein kinase family protein; FUNCTIONS IN: protein serine/threonine kinase activity, protein kinase activity, ATP binding; INVOLVED IN: transmembrane receptor protein tyrosine kinase signaling pathway, protein amino acid phosphorylation; LOCATED IN: endomembrane system; EXPRESSED IN: 13 plant structures; EXPRESSED DURING: 4 anthesis, F mature embry…	17.4763	9.83677	23.3457	15.2779	33.2767	31.4288	4.18057	0	1.10031	1.07347	0.962042	3.26553	0	0	1.95147	0	3.30698	6.31023	0	0	0	0	1.89939	1.988
isotig08580	179	Alcohol dehydrogenase 1	(p17648|adh_fraan : 452.0) Alcohol dehydrogenase (EC 1.1.1.1) - Fragaria ananassa (Strawberry) & (at1g77120 : 432.0) Catalyzes the reduction of acetaldehyde using NADH as reductant. Requires zinc for activity. Dimer. Anaerobic response polypeptide (ANP). Fermentation. The protein undergoes thiolation following treatment with the oxidant tert-butylhydroperoxide.; alcohol dehydrogenase 1 (ADH1); FU…	73.1161	93.2262	58.4157	33.9762	58.455	42.3092	6946.43	5776.83	6603.91	4460.44	6624.59	5361.34	2475.58	2709.46	2790.76	1501.89	743.914	530.11	3467.38	3279.73	1957.05	712.477	905.389	632.366
unigene127504	180	Phosphoenolpyruvate carboxylase; PEPC; PEPCase	(at1g68750 : 240.0) Encodes one of four Arabidopsis phosphoenolpyruvate (PEP) carboxylase proteins. But, it is more similar to bacterial PEP carboxylase than plant PEP carboxylase. Efforts to express this enzyme and to demonstrate its enzymatic activity in E.coli failed.; phosphoenolpyruvate carboxylase 4 (PPC4); CONTAINS InterPro DOMAIN/s: Pyruvate/Phosphoenolpyruvate kinase, catalytic core (Int…	33.3575	35.0721	34.9887	47.3812	59.2688	51.1076	2.46236	0	3.99851	3.92244	4.68034	3.98722	2.18517	2.49066	0	1.6722	4.00695	1.20736	3.57919	8.28959	3.7373	1.16571	6.82167	5.62705
isotig90538	181	Leucine-rich repeat protein 1; OsLRR1; Flags: Precursor	no hits & (original description: no original description)	12.9966	11.7843	2.97611	6.44277	22.9115	12.0424	0	0	1.10031	2.14693	0	1.08851	0	0	0.975736	1.06037	0	0	0	0	0	0	0	0
unigene54894	182	Putative zinc transporter At3g08650	(at3g08650 : 88.6) ZIP metal ion transporter family; FUNCTIONS IN: metal ion transmembrane transporter activity; INVOLVED IN: metal ion transport, transmembrane transport; LOCATED IN: endomembrane system, membrane; EXPRESSED IN: 24 plant structures; EXPRESSED DURING: 15 growth stages; CONTAINS InterPro DOMAIN/s: Zinc/iron permease (InterPro:IPR003689); BEST Arabidopsis thaliana protein match is: …	4.839	5.16267	6.88512	2.93874	3.62817	8.7508	0	0	0	0	0	0	0	0	0	4.33689	3.35768	6.41645	0	0	2.16127	3.7382	0	7.49975
isotig12274	183	Annexin A5; Annexin V; Annexin-5	(at1g68090 : 218.0) Encodes a calcium-binding protein annexin (AnnAt5).; annexin 5 (ANN5); FUNCTIONS IN: calcium-dependent phospholipid binding, calcium ion binding; INVOLVED IN: response to red or far red light, response to water deprivation, response to salt stress, response to cold, response to heat; LOCATED IN: cellular_component unknown; EXPRESSED IN: 8 plant structures; EXPRESSED DURING: L …	5.82447	0.961749	15.8751	3.5948	0	3.81157	339.925	507.757	34.1095	11.8081	61.5707	13.0621	76.7891	49.938	93.6853	42.4708	6.61506	21.0341	21.5429	41.4381	26.2672	5.21803	60.7806	16.898
unigene140513	184	Ankyrin repeat-containing protein ITN1; Protein INCREASED TOLERANCE TO NACL	(at3g12360 : 139.0) Encodes a protein with an ankyrin motif and transmembrane domains that is involved in salt tolerance. Expressed throughout the plant and localized to the plasma membrane. Loss of function mutations show an increased tolerance to salt based on assaying seedling growth in the presence of salt. In the mutants, induction of genes required for production of reactive oxygen species …	21.46	68.0716	26.0118	43.6579	39.0497	46.337	7.87306	0	4.88096	2.15552	0	2.25757	1.32248	1.42115	3.31165	4.16617	2.11095	0	3.10525	0	0	7.62355	0	13.5582
unigene144598	185	40S ribosomal protein S3	(at5g35530 : 151.0) Ribosomal protein S3 family protein; FUNCTIONS IN: structural constituent of ribosome; INVOLVED IN: response to salt stress, translation; LOCATED IN: cytosolic small ribosomal subunit, cytosolic ribosome, nucleolus, membrane; EXPRESSED IN: 23 plant structures; EXPRESSED DURING: 14 growth stages; CONTAINS InterPro DOMAIN/s: K Homology, prokaryotic type (InterPro:IPR009019), K H…	149.457	152.401	127.711	156.204	160.167	140.358	5.35636	5.18294	3.33613	1.08527	3.89435	6.68346	0	8.83798	10.4657	10.5453	7.65786	5.83065	4.03672	0	6.72756	20.1875	1.2536	6.78506
unigene6936	186	4,5-DOPA dioxygenase extradiol	(at4g15093 : 310.0) catalytic LigB subunit of aromatic ring-opening dioxygenase family; FUNCTIONS IN: oxidoreductase activity, ferrous iron binding, zinc ion binding, oxidoreductase activity, acting on single donors with incorporation of molecular oxygen; INVOLVED IN: oxidation reduction, cellular aromatic compound metabolic process; LOCATED IN: cellular_component unknown; EXPRESSED IN: 24 plant …	295.753	524.506	417.337	469.717	408.734	443.25	37.2081	21.2811	23.1746	26.0949	21.7739	25.8739	5.13444	32.8457	19.5069	33.6284	25.7272	14.6166	22.1471	6.04799	39.9209	35.9783	10.1171	65.7115
unigene49296	187	Linoleate 9S-lipoxygenase 5; Lipoxygenase 5; AtLOX5	(at3g22400 : 341.0) LOX5; FUNCTIONS IN: oxidoreductase activity, acting on single donors with incorporation of molecular oxygen, incorporation of two atoms of oxygen, lipoxygenase activity, iron ion binding, metal ion binding; INVOLVED IN: root development; LOCATED IN: chloroplast; EXPRESSED IN: 22 plant structures; EXPRESSED DURING: 13 growth stages; CONTAINS InterPro DOMAIN/s: Lipoxygenase, LH2…	1.94181	8.65574	46.8241	1.7974	242.029	10.4766	2.09029	0	0	1.07347	1.92408	0	0.948013	2.08075	0	0	0	0	2.0517	0.986621	2.10138	2.08721	0.949696	1.06557
unigene97660	188	Probable LRR receptor-like serine/threonine-protein kinase At1g34110; Flags: Precursor	(at1g34110 : 125.0) Leucine-rich receptor-like protein kinase family protein; FUNCTIONS IN: protein serine/threonine kinase activity, protein kinase activity, ATP binding; INVOLVED IN: transmembrane receptor protein tyrosine kinase signaling pathway, protein amino acid phosphorylation; LOCATED IN: endomembrane system; EXPRESSED IN: 13 plant structures; EXPRESSED DURING: 4 anthesis, F mature embry…	33.8381	148.858	177.114	35.9246	52.2444	60.1413	2.14359	7.10826	5.57525	5.7892	4.81021	12.1227	6.63609	8.40831	3.96442	0	6.83773	3.25503	1.02585	0.986621	6.46488	0	0.949696	1.988
unigene19621	189	LOB domain-containing protein 6; Crown rootless-like protein 3; Protein ASYMMETRIC LEAVES 2	(at2g28500 : 131.0) LOB domain-containing protein 11 (LBD11); INVOLVED IN: biological_process unknown; LOCATED IN: chloroplast; CONTAINS InterPro DOMAIN/s: Lateral organ boundaries, LOB (InterPro:IPR004883); BEST Arabidopsis thaliana protein match is: LOB domain-containing protein 1 (TAIR:AT1G07900.1); Has 1191 Blast hits to 1170 proteins in 85 species: Archae - 8; Bacteria - 66; Metazoa - 21; Fu…	16.5054	32.6995	26.1472	22.4675	18.1529	17.1435	7.316	3.0464	3.30092	2.14693	0.962042	1.08851	0.948013	2.08075	0.975736	5.30183	1.10233	2.10341	2.0517	0	0	2.08721	0.949696	11.928
isotig53226	190	LRR-GTPase of the ROCO family	(at1g34110 : 173.0) Leucine-rich receptor-like protein kinase family protein; FUNCTIONS IN: protein serine/threonine kinase activity, protein kinase activity, ATP binding; INVOLVED IN: transmembrane receptor protein tyrosine kinase signaling pathway, protein amino acid phosphorylation; LOCATED IN: endomembrane system; EXPRESSED IN: 13 plant structures; EXPRESSED DURING: 4 anthesis, F mature embry…	17.4763	58.7725	45.7576	14.3792	43.3605	29.5249	1.04514	0	6.60184	0	2.88613	3.26553	2.84404	4.1615	0	0	6.61395	2.10341	2.0517	0	2.10138	1.04361	0.949696	1.988
unigene127007	191	ADP-ribosylation factor 1	(p51823|arf2_orysa : 363.0) ADP-ribosylation factor 2 - Oryza sativa (Rice) & (at3g62290 : 361.0) A member of ARF GTPase family. A thaliana has 21 members of this family, known to be essential for vesicle coating and uncoating and functions in GTP-binding. The gene is shown to play a role in cell division, cell expansion and cellulose production using antisense construct.; ADP-ribosylation factor…	5596.16	4757.61	5883.67	6039.04	5175.91	5304.75	551.126	300.2	314.833	254.037	185.907	343.905	61.4493	246.184	562.683	533.931	278.155	323.126	409.581	52.7162	289.205	252.361	346.697	378.351
unigene126354	192	Taxadiene synthase; Taxa-4(5),11(12)-diene synthase	no hits & (original description: no original description)	18.6502	16.895	18.501	33.6437	41.6644	62.0394	1.71717	0	0	0	0	1.16906	1.38789	1.14857	1.12014	0	0	0	0	5.00809	0	0	0	0
unigene59001	193	shikimate O-hydroxycinnamoyltransferase-like	no hits & (original description: no original description)	9.70907	28.8525	14.9413	34.0876	35.2935	32.3822	8.36114	9.1392	3.30092	5.36733	3.84817	9.7966	0	3.12112	0	1.06037	1.10233	2.10341	3.07755	0	5.25344	0	0.949696	1.988
isotig31496	194	Transcription factor MYB3; Myb-related protein 3; AtMYB3	(at1g22640 : 215.0) MYB-type transcription factor (MYB3) that represses phenylpropanoid biosynthesis gene expression; myb domain protein 3 (MYB3); CONTAINS InterPro DOMAIN/s: SANT, DNA-binding (InterPro:IPR001005), Homeodomain-like (InterPro:IPR009057), Myb, DNA-binding (InterPro:IPR014778), HTH transcriptional regulator, Myb-type, DNA-binding (InterPro:IPR017930), Homeodomain-related (InterPro:I…	38.8363	44.2856	30.8164	118.628	126.055	100.956	1.04514	2.03093	0	5.36733	3.84817	3.26553	2.84404	3.12112	0.975736	8.48292	0	2.10341	2.0517	4.93804	4.20275	8.34885	1.89939	9.94002
unigene97794	195	Probable leucine-rich repeat receptor-like protein kinase At1g35710; Flags: Precursor	(at1g71400 : 84.0) Encodes a CLAVATA2 (CLV2)-related gene. Complements the clv2 mutant when expressed under the control of the CLV2 promoter.; receptor like protein 12 (RLP12); INVOLVED IN: signal transduction, defense response; LOCATED IN: endomembrane system; EXPRESSED IN: 7 plant structures; EXPRESSED DURING: LP.04 four leaves visible, petal differentiation and expansion stage; CONTAINS InterP…	28.1563	74.0162	34.3089	33.2474	33.7748	21.9056	4.18057	0	4.40122	1.07347	1.92408	4.35404	0	1.98503	5.88564	3.1811	5.51053	3.15511	2.05067	0	2.10138	6.21676	0	3.01879
unigene209	196	Signal peptidase complex-like protein DTM1; Protein DEFECTIVE TAPETUM AND MEIOCYTES 1; Flags: Precursor	no hits & (original description: no original description)	30.1059	32.5735	18.1985	50.9859	56.9999	43.0359	5.89147	6.01765	9.42852	7.91896	1.20929	0	2.75872	1.48878	0.976712	0	0	0	2.0517	4.85418	2.78327	4.56473	0	2.66094
unigene33780	197	Caltractin; Centrin	(at2g46600 : 128.0) Calcium-binding EF-hand family protein; FUNCTIONS IN: calcium ion binding; LOCATED IN: cellular_component unknown; EXPRESSED IN: 24 plant structures; EXPRESSED DURING: 14 growth stages; CONTAINS InterPro DOMAIN/s: EF-Hand 1, calcium-binding site (InterPro:IPR018247), EF-HAND 2 (InterPro:IPR018249), EF-hand-like domain (InterPro:IPR011992); BEST Arabidopsis thaliana protein mat…	23.3066	276.17	596.681	35.8931	31.2599	23.9066	1.04514	2.0482	0	1.07347	0	4.35404	2.49991	16.646	39.4568	11.6619	11.0233	6.31023	5.27595	2.95986	3.15206	4.17443	2.84909	4.97001
isotig43999	198	Probable receptor-like protein kinase At1g11050; Flags: Precursor	(at1g11050 : 481.0) Protein kinase superfamily protein; FUNCTIONS IN: kinase activity; INVOLVED IN: protein amino acid phosphorylation; LOCATED IN: endomembrane system; EXPRESSED IN: 18 plant structures; EXPRESSED DURING: 10 growth stages; CONTAINS InterPro DOMAIN/s: Protein kinase, ATP binding site (InterPro:IPR017441), Protein kinase, catalytic domain (InterPro:IPR000719), Serine/threonine-prot…	44.852	184.663	296.059	36.1708	83.6959	30.4773	12.5417	6.0928	11.0031	17.1755	5.77225	17.4173	11.3762	16.646	6.83015	5.30183	9.92093	6.31023	4.1034	4.93311	9.45619	15.6541	1.89939	18.7538
isotig95113	199	putative TIR-NBS-LRR protein	no hits & (original description: no original description)	65.0518	163.614	182.806	52.2234	67.8038	40.9749	16.7223	22.3403	11.0031	17.1755	7.69634	25.0357	6.63609	12.4845	7.80589	10.6037	9.92093	8.41364	5.12925	7.89297	13.6589	10.4361	0.949696	8.94602
isotig92113	200	Alcohol dehydrogenase 1	(p17648|adh_fraan : 132.0) Alcohol dehydrogenase (EC 1.1.1.1) - Fragaria ananassa (Strawberry) & (at1g77120 : 126.0) Catalyzes the reduction of acetaldehyde using NADH as reductant. Requires zinc for activity. Dimer. Anaerobic response polypeptide (ANP). Fermentation. The protein undergoes thiolation following treatment with the oxidant tert-butylhydroperoxide.; alcohol dehydrogenase 1 (ADH1); FU…	54.3621	94.11	61.5739	68.488	95.2984	70.3721	2.34112	7.8394	6.0979	14.7043	1.01399	7.21683	2.12639	8.10348	4.46204	6.3325	3.67846	1.15057	1.10176	8.54414	8.37609	4.58874	6.20436	1.10533
unigene1904	201	Disease resistance protein RPS6; Resistance to Pseudomonas syringae 6	(at1g27170 : 253.0) transmembrane receptors;ATP binding; FUNCTIONS IN: transmembrane receptor activity, ATP binding; INVOLVED IN: signal transduction, defense response, apoptosis, innate immune response; CONTAINS InterPro DOMAIN/s: Leucine-rich repeat, typical subtype (InterPro:IPR003591), NB-ARC (InterPro:IPR002182), Leucine-rich repeat (InterPro:IPR001611), Disease resistance protein (InterPro:…	73.2685	116.841	205.873	63.6342	80.6708	56.7593	0	0	0	0	0	1.08851	13.2722	13.5249	1.95147	11.0108	9.92093	9.46534	18.4643	8.87959	10.5069	9.39246	3.79878	3.97601
unigene182942	202	Protein LYK5; LysM domain receptor-like kinase 5; LysM-containing receptor-like kinase 5; Flags: Precursor	(at2g33580 : 104.0) Protein kinase superfamily protein; FUNCTIONS IN: kinase activity; INVOLVED IN: protein amino acid phosphorylation, cell wall macromolecule catabolic process; LOCATED IN: plasma membrane; EXPRESSED IN: 21 plant structures; EXPRESSED DURING: 13 growth stages; CONTAINS InterPro DOMAIN/s: Peptidoglycan-binding lysin domain (InterPro:IPR018392), Protein kinase, catalytic domain (I…	117.091	202.698	284.895	139.792	164.612	141.455	45.7867	32.5487	43.1078	39.7	47.3229	27.0822	13.9661	11.3557	17.4764	22.2899	46.8125	24.2145	32.4651	24.4475	21.3447	33.1418	17.5485	52.2686
unigene63922	203	Receptor-like protein kinase 2; Flags: Precursor	no hits & (original description: no original description)	28.0136	35.2779	44.1776	10.7844	14.1174	7.61933	0	1.01547	0	0	0	0	2.84404	3.12112	1.95147	5.30183	2.20465	2.10341	1.02585	1.97324	2.10138	1.04361	0	0.994002
unigene143256	204	Organelle RRM domain-containing protein 1, chloroplastic; Flags: Precursor	(at3g06790 : 160.0) plastid developmental protein DAG, putative; CONTAINS InterPro DOMAIN/s: Peptidase S8, subtilisin-related (InterPro:IPR015500); BEST Arabidopsis thaliana protein match is: cobalt ion binding (TAIR:AT3G15000.1); Has 35333 Blast hits to 34131 proteins in 2444 species: Archae - 798; Bacteria - 22429; Metazoa - 974; Fungi - 991; Plants - 531; Viruses - 0; Other Eukaryotes - 9610 (…	92.1896	94.4428	105.326	127.137	87.0367	106.685	15.3124	9.30066	10.0524	2.77706	5.18348	6.01729	0	9.68797	12.3977	9.34818	13.3381	1.35775	11.4218	0	6.04251	6.81788	1.13869	4.20264
unigene128460	205	Probable galactinol--sucrose galactosyltransferase 1; Protein SEED IMBIBITION 1; Raffinose synthase 1	(at1g55740 : 81.6) seed imbibition 1 (SIP1); CONTAINS InterPro DOMAIN/s: Glycoside hydrolase, catalytic core (InterPro:IPR017853), Raffinose synthase (InterPro:IPR008811); BEST Arabidopsis thaliana protein match is: seed imbibition 2 (TAIR:AT3G57520.1); Has 563 Blast hits to 527 proteins in 159 species: Archae - 29; Bacteria - 119; Metazoa - 0; Fungi - 82; Plants - 322; Viruses - 0; Other Eukaryo…	26.2145	25.0055	16.8089	33.2519	36.9018	33.3346	0	1.01547	2.20061	4.29386	0.962042	0	0.948013	2.01625	1.82658	0	2.20465	0	0	0	1.05069	0	0	0
isotig63914	206	E3 ubiquitin-protein ligase RNF181; RING finger protein 181; RING-type E3 ubiquitin transferase RNF181	no hits & (original description: no original description)	22.0085	59.2283	22.4754	13.0347	24.0913	19.1388	1.04514	1.24395	0	0	0	0	0.948013	5.19979	1.95147	1.2788	0	1.0517	1.14998	0	1.28919	5.20029	0	3.97502
isotig62735	207	Ethylene-responsive transcription factor ERF018	(at5g21960 : 127.0) encodes a member of the DREB subfamily A-5 of ERF/AP2 transcription factor family. The protein contains one AP2 domain. There are 15 members in this subfamily including RAP2.1, RAP2.9 and RAP2.10.; Integrase-type DNA-binding superfamily protein; FUNCTIONS IN: DNA binding, sequence-specific DNA binding transcription factor activity; INVOLVED IN: regulation of transcription, DNA…	51.7668	220.527	300.299	72.5861	92.7401	58.5669	0	0	0	0	0	0	9.48203	19.8535	17.0685	2.12073	7.37566	5.25852	5.79708	2.47741	5.25869	6.26164	2.84909	23.1762
isotig19605	208	Delta-selinene synthase; Agfdsel1	(p59287|cass_ricco : 266.0) Casbene synthase, chloroplast precursor (EC 4.2.3.8) - Ricinus communis (Castor bean) & (at4g16740 : 246.0) Encodes an (E,E)-alpha-farnesene synthase in the Col ecotype of Arabidopsis. This enzyme can also catalyze the formation of (E)-beta-ocimene as well as trace amounts of myrcene and other related compounds in vitro. The cytosolic localization of the protein may ma…	694.565	739.665	592.009	1344.67	1406.49	1325.49	28.6683	15.8555	52.5968	20.7565	42.8773	43.6493	64.7901	64.1235	30.5903	44.3572	29.1786	25.3398	59.7794	39.0485	35.8117	47.5707	10.1323	23.0092
unigene204340	209	Disease resistance protein RPS6; Resistance to Pseudomonas syringae 6	no hits & (original description: no original description)	19.4181	38.47	90.25	10.8006	22.1683	9.52416	1.04514	0	3.30092	2.14693	1.92408	3.26553	1.94343	2.08699	7.80589	6.33992	8.80207	9.46534	1.77575	9.86621	9.45619	8.34885	9.49696	4.97001
isotig25901	210	Beta-fructofuranosidase, insoluble isoenzyme 3; Cell wall beta-fructosidase 3; Invertase 3; OsCIN3; Sucrose hydrolase 3; Flags: Precursor	(p26792|inv1_dauca : 635.0) Beta-fructofuranosidase, insoluble isoenzyme 1 precursor (EC 3.2.1.26) (Sucrose hydrolase 1) (Invertase 1) (Cell wall beta-fructosidase 1) - Daucus carota (Carrot) & (at3g13790 : 624.0) Encodes a protein with invertase activity.; ATBFRUCT1; CONTAINS InterPro DOMAIN/s: Glycoside hydrolase, family 32 (InterPro:IPR001362), Glycosyl hydrolases family 32, N-terminal (InterP…	14.5636	10.5792	13.7955	0.898699	0	0	0	1.01547	1.10031	2.14693	0	0	0	0	0	0	0	0	0	0	0	0	0	0
isotig49261	211	probable aldo-keto reductase 2	(at1g60710 : 481.0) Encodes ATB2.; ATB2; FUNCTIONS IN: oxidoreductase activity; INVOLVED IN: response to cadmium ion; EXPRESSED IN: 23 plant structures; EXPRESSED DURING: 14 growth stages; CONTAINS InterPro DOMAIN/s: Aldo/keto reductase (InterPro:IPR001395), Aldo/keto reductase subgroup (InterPro:IPR020471); BEST Arabidopsis thaliana protein match is: NAD(P)-linked oxidoreductase superfamily prot…	25.2436	16.8729	2.83884	5.74718	10.3511	21.5846	0	1.01547	2.35135	0	0.962042	3.26553	0.948013	1.86643	1.01574	4.63804	0	1.08641	2.14608	1.97423	1.05069	2.08721	0	2.98201
unigene130920	212	Disease resistance protein RPS6; Resistance to Pseudomonas syringae 6	(at1g17615 : 89.4) Disease resistance protein (TIR-NBS class); FUNCTIONS IN: transmembrane receptor activity, ATP binding; INVOLVED IN: signal transduction, defense response, apoptosis, innate immune response; LOCATED IN: intrinsic to membrane; CONTAINS InterPro DOMAIN/s: NB-ARC (InterPro:IPR002182), Toll-Interleukin receptor (InterPro:IPR000157); BEST Arabidopsis thaliana protein match is: Disea…	39.8072	26.929	29.8825	17.0753	56.4695	20.0007	4.18057	4.06186	4.40122	7.51426	3.84817	3.26553	3.79205	4.1615	0.975736	2.12073	2.20465	0	3.07755	0	2.10138	3.13082	0.949696	0.994002
isotig25343	213	Linamarin synthase 1; Cyanohydrin UDP-glucosyltransferase UGT85K4	(at1g22400 : 266.0) UGT85A1; FUNCTIONS IN: in 6 functions; INVOLVED IN: metabolic process; LOCATED IN: cellular_component unknown; EXPRESSED IN: 22 plant structures; EXPRESSED DURING: 10 growth stages; CONTAINS InterPro DOMAIN/s: UDP-glucuronosyl/UDP-glucosyltransferase (InterPro:IPR002213); BEST Arabidopsis thaliana protein match is: UDP-glucosyl transferase 85A3 (TAIR:AT1G22380.1); Has 7940 Bla…	67.9635	70.2115	34.5517	44.9349	43.3605	53.3353	3.16051	0	2.20061	0	0	0	3.79205	10.4037	2.92721	4.24146	5.51163	1.0517	7.18095	0	1.05069	5.22221	0.949696	4.04957
isotig43486	214	Cysteine-rich receptor-like protein kinase 8; Cysteine-rich RLK8; Flags: Precursor	(at4g23160 : 402.0) Encodes a cysteine-rich receptor-like protein kinase.; cysteine-rich RLK (RECEPTOR-like protein kinase) 8 (CRK8); FUNCTIONS IN: kinase activity; INVOLVED IN: protein amino acid phosphorylation; CONTAINS InterPro DOMAIN/s: Protein kinase, ATP binding site (InterPro:IPR017441), Reverse transcriptase, RNA-dependent DNA polymerase (InterPro:IPR013103), Serine/threonine-protein kin…	331.855	269.29	267.075	274.103	241.171	258.164	48.0766	89.361	81.4227	64.408	68.305	83.6629	20.8563	21.8479	41.9566	55.139	51.8093	56.8425	77.9646	92.7424	34.6727	57.3984	113.014	90.4542
unigene12891	215	Adenylyl cyclase-associated protein 1; CAP 1	(at4g34490 : 258.0) CYCLASE ASSOCIATED PROTEIN; cyclase associated protein 1 (CAP1); CONTAINS InterPro DOMAIN/s: Cyclase-associated protein CAP/septum formation inhibitor MinC, C-terminal (InterPro:IPR016098), CAP, conserved site (InterPro:IPR018106), Adenylate cyclase-associated CAP (InterPro:IPR001837), CARP motif (InterPro:IPR006599), Adenylate cyclase-associated CAP, N-terminal (InterPro:IPR0…	86.8758	114.302	61.0547	94.7184	117.97	88.1242	11.2457	22.4631	14.7507	5.18699	4.30418	16.1219	0	16.492	12.0113	16.108	13.1111	7.29883	16.0597	8.0311	19.692	18.5678	14.4449	13.7441
unigene101957	216	3-hydroxyisobutyryl-CoA hydrolase, mitochondrial; 3-hydroxyisobutyryl-coenzyme A hydrolase; HIB-CoA hydrolase; HIBYL-CoA-H; Flags: Precursor	(at1g06550 : 446.0) ATP-dependent caseinolytic (Clp) protease/crotonase family protein; FUNCTIONS IN: 3-hydroxyisobutyryl-CoA hydrolase activity, catalytic activity; INVOLVED IN: response to karrikin, fatty acid beta-oxidation; LOCATED IN: cellular_component unknown; EXPRESSED IN: 23 plant structures; EXPRESSED DURING: 13 growth stages; CONTAINS InterPro DOMAIN/s: Crotonase, core (InterPro:IPR001…	41.0101	60.2189	27.4051	31.192	68.0206	44.5702	3.66636	8.87822	7.38636	1.42664	1.58929	1.45534	1.53578	12.3045	1.42945	7.18397	13.951	1.52813	10.4114	2.62343	19.4798	4.29235	2.40368	12.2292
unigene209082	217	10 kDa chaperonin 1, chloroplastic; Flags: Precursor	no hits & (original description: no original description)	220.436	211.848	206.691	227.444	249.833	288.68	41.2476	36.2359	33.6958	18.8479	29.8599	14.094	4.86141	33.9932	39.088	42.4825	17.2767	30.937	33.6325	3.33971	31.6614	33.9172	24.599	63.7334
isotig52408	218	alpha-dioxygenase 1	(at3g01420 : 498.0) Encodes an alpha-dioxygenase involved in protection against oxidative stress and cell death. Induced in response to Salicylic acid and oxidative stress. Independent of NPR1 in induction by salicylic acid.; DOX1; FUNCTIONS IN: lipoxygenase activity; INVOLVED IN: in 6 processes; LOCATED IN: endomembrane system; EXPRESSED IN: 9 plant structures; EXPRESSED DURING: 4 anthesis; CONT…	101.537	98.5033	50.4268	30.8344	154.743	82.8726	14.632	3.0464	11.0218	16.847	30.5795	10.1623	14.7416	13.5249	1.95147	7.42256	4.4093	8.41364	11.7624	10.8528	14.7096	9.39246	14.2454	18.886
unigene28591	219	Probably inactive leucine-rich repeat receptor-like protein kinase At2g25790; Flags: Precursor	(at5g27060 : 145.0) receptor like protein 53 (RLP53); FUNCTIONS IN: kinase activity; INVOLVED IN: signal transduction, defense response; LOCATED IN: endomembrane system; CONTAINS InterPro DOMAIN/s: Leucine-rich repeat-containing N-terminal domain, type 2 (InterPro:IPR013210), Leucine-rich repeat (InterPro:IPR001611); BEST Arabidopsis thaliana protein match is: receptor like protein 34 (TAIR:AT3G1…	43.7986	117.99	119.484	40.4495	56.5663	45.5731	7.98385	9.24176	3.71243	7.02154	4.27147	22.7858	6.95083	10.4037	18.3038	8.90495	8.8186	10.517	10.2965	3.94747	6.92719	11.4797	7.02585	16.9
unigene28927	220	small RNA degrading nuclease 5-like isoform X1	(at4g19950 : 258.0) unknown protein; BEST Arabidopsis thaliana protein match is: unknown protein (TAIR:AT5G44860.1); Has 338 Blast hits to 330 proteins in 72 species: Archae - 2; Bacteria - 94; Metazoa - 7; Fungi - 0; Plants - 232; Viruses - 0; Other Eukaryotes - 3 (source: NCBI BLink). & (reliability: 516.0) & (original description: no original description)	570.614	937.167	848.974	680.905	656.643	623.383	126.414	154.32	199.982	155.64	189.577	247.682	78.651	96.4854	123.89	123.595	153.214	123.526	47.6272	90.3735	97.8159	165.875	84.182	149.124
unigene10734	221	Alpha-dioxygenase 1; Alpha DOX1; Fatty acid dioxygenase AlphaDOX1; Pathogen-induced oxygenase; Plant alpha dioxygenase 1; Flags: Precursor	(at3g01420 : 112.0) Encodes an alpha-dioxygenase involved in protection against oxidative stress and cell death. Induced in response to Salicylic acid and oxidative stress. Independent of NPR1 in induction by salicylic acid.; DOX1; FUNCTIONS IN: lipoxygenase activity; INVOLVED IN: in 6 processes; LOCATED IN: endomembrane system; EXPRESSED IN: 9 plant structures; EXPRESSED DURING: 4 anthesis; CONT…	26.5922	26.929	16.8089	10.9524	54.8652	16.1911	3.13543	5.07733	7.01225	4.29386	2.88613	7.61958	2.32263	6.24225	0.975736	2.12073	1.10233	0	4.1034	0.986621	1.05069	0	1.89939	9.94002
isotig101796	222	Leucine-rich repeat receptor-like protein FASCIATED EAR2; CLAVATA2-like protein; Flags: Precursor	no hits & (original description: no original description)	38.1634	65.7096	154.1	54.3704	57.2188	60.006	5.22571	0	0	4.11996	0	3.68896	8.9246	25.4205	6.33936	22.8042	29.14	16.0953	22.1789	21.4195	26.3145	31.5785	8.54821	13.0721
unigene17927	223	Probable carboxylesterase 17; AtCXE17	(at5g06570 : 192.0) alpha/beta-Hydrolases superfamily protein; FUNCTIONS IN: hydrolase activity; INVOLVED IN: metabolic process; LOCATED IN: cellular_component unknown; EXPRESSED IN: 6 plant structures; EXPRESSED DURING: petal differentiation and expansion stage; CONTAINS InterPro DOMAIN/s: Alpha/beta hydrolase fold-3 (InterPro:IPR013094); BEST Arabidopsis thaliana protein match is: carboxyestera…	299.202	470.202	293.222	180.681	419.8	332.511	19.8577	42.6496	126.535	78.363	55.7985	89.2579	63.5169	72.8262	18.539	126.183	137.063	98.5416	27.698	30.5892	91.4099	111.331	22.7927	139.132
unigene35281	224	Dihydroneopterin aldolase 1; DHNA1; 7,8-dihydroneopterin aldolase; AtFolB1	no hits & (original description: no original description)	4.89628	8.65574	19.334	8.29948	14.4623	8.64508	2.09029	1.03679	0	1.08205	0.962042	0	0	2.11716	3.04625	4.43127	0	1.0517	3.13705	0.999447	1.0675	0	0.950646	3.16093
unigene65277	225	putative TIR-NBS-LRR protein	no hits & (original description: no original description)	8.73816	8.92503	9.3383	5.39219	10.1564	5.90593	0	3.0464	0	0	0	0	0.948013	1.69373	0.975736	3.1811	5.51163	2.10341	3.07755	6.90635	5.25344	4.17443	0	0.994002
unigene26968	226	BURP domain protein RD22; Dehydration-responsive protein RD22; Flags: Precursor	(at5g25610 : 188.0) responsive to dehydration 22 (RD22) mediated by ABA; RESPONSIVE TO DESSICATION 22 (RD22); FUNCTIONS IN: nutrient reservoir activity; INVOLVED IN: response to desiccation, response to salt stress, response to abscisic acid stimulus; LOCATED IN: endomembrane system; EXPRESSED IN: 21 plant structures; EXPRESSED DURING: 13 growth stages; CONTAINS InterPro DOMAIN/s: BURP (InterPro:…	1702.52	659.222	12639.5	400.232	16.1342	77.1448	0	1.01547	0	1.07347	0.962042	1.08851	0	0	4.87868	1.06037	0	1.0517	1.02585	0	0	1.04361	0.949696	0
isotig48853	227	Lipase-like PAD4; Protein ENHANCED DISEASE SUSCEPTIBILITY 9; Protein PHYTOALEXIN DEFICIENT 4; AtPAD4	(at3g52430 : 135.0) Encodes a lipase-like gene that is important for salicylic acid signaling and function in resistance (R) gene-mediated and basal plant disease resistance. PAD4 can interact directly with EDS1, another disease resistance signaling protein. Expressed at elevated level in response to green peach aphid (GPA) feeding, and modulates the GPA feeding-induced leaf senescence through a …	92.3876	287.076	196.678	90.1862	159.476	144.353	34.6956	47.6883	33.4537	35.7357	23.9318	71.7731	10.4831	49.6612	29.9268	20.7694	30.4319	13.0138	20.4124	41.4884	21.2239	13.2684	15.9986	27.347
unigene26606	228	Receptor-like protein 9DC3; Flags: Precursor	(at3g05660 : 120.0) receptor like protein 33 (RLP33); FUNCTIONS IN: kinase activity; INVOLVED IN: signal transduction, defense response; LOCATED IN: chloroplast; EXPRESSED IN: 10 plant structures; EXPRESSED DURING: 10 growth stages; CONTAINS InterPro DOMAIN/s: Leucine-rich repeat, typical subtype (InterPro:IPR003591), Leucine-rich repeat-containing N-terminal domain, type 2 (InterPro:IPR013210), …	83.5339	164.972	261.055	107.917	149.765	124.484	24.0383	21.3248	23.1064	18.2489	23.089	43.5404	22.2527	38.0423	22.4419	43.0222	46.7816	48.3784	55.3959	45.8956	53.2436	56.0845	17.0945	50.6901
isotig93074	229	Disease resistance protein TAO1; Protein TARGET OF AVRB OPERATION 1	no hits & (original description: no original description)	7.76726	39.4317	54.1621	11.6831	12.1006	12.3814	4.18057	5.07733	3.30092	2.14693	3.71829	1.08851	0	0	0	0	4.4093	6.31023	0	0	2.10138	10.4361	5.71622	11.928
unigene187312	230	Disease resistance protein TAO1; Protein TARGET OF AVRB OPERATION 1	(at1g69550 : 134.0) disease resistance protein (TIR-NBS-LRR class); FUNCTIONS IN: transmembrane receptor activity, nucleoside-triphosphatase activity, nucleotide binding, ATP binding; INVOLVED IN: signal transduction, defense response, apoptosis, innate immune response; LOCATED IN: intrinsic to membrane, endomembrane system; EXPRESSED IN: 21 plant structures; EXPRESSED DURING: 13 growth stages; C…	10.814	28.1552	31.1479	9.79492	15.7883	18.9388	434.676	408.258	544.266	361.17	338.548	521.848	294.291	404.464	288.05	221.385	126.272	104.434	316.354	319.427	252.324	141.659	63.1529	107.426
isotig84123	231	Disease resistance protein TAO1; Protein TARGET OF AVRB OPERATION 1	(at1g69550 : 149.0) disease resistance protein (TIR-NBS-LRR class); FUNCTIONS IN: transmembrane receptor activity, nucleoside-triphosphatase activity, nucleotide binding, ATP binding; INVOLVED IN: signal transduction, defense response, apoptosis, innate immune response; LOCATED IN: intrinsic to membrane, endomembrane system; EXPRESSED IN: 21 plant structures; EXPRESSED DURING: 13 growth stages; C…	1.94181	1.9235	0	0.898699	0	1.90483	128.116	124.292	142.416	114.985	87.9518	148.111	106.285	129.377	127.652	71.7538	20.9343	25.2409	85.2964	107.433	82.6251	15.6541	6.64787	16.898
unigene142092	232	Adenylosuccinate synthetase, chloroplastic; AMPSase; AdSS; IMP--aspartate ligase	no hits & (original description: no original description)	74.5375	62.8782	44.5904	51.757	59.529	75.5619	26.161	20.5601	20.6329	14.5702	21.3958	21.9248	10.8424	13.3751	6.10616	10.0448	23.5633	16.8294	14.7168	10.0606	19.588	11.8199	10.8541	13.3842
PUT-10445	233	Heat shock factor-binding protein; AtHSBP	no hits & (original description: no original description)	87.3069	112.678	67.3525	78.7242	54.8894	75.5523	23.0611	24.8546	12.1265	20.6825	30.3919	26.9036	1.17743	19.9814	24.8364	23.5656	19.8562	15.0741	12.6928	9.74584	25.6704	31.1026	11.6689	31.7773
isotig47323	234	Cytochrome P450 76T24; CrCYP76T24	(at2g45570 : 410.0) member of CYP76C; "cytochrome P450, family 76, subfamily C, polypeptide 2" (CYP76C2); FUNCTIONS IN: electron carrier activity, monooxygenase activity, iron ion binding, oxygen binding, heme binding; INVOLVED IN: oxidation reduction; EXPRESSED IN: stem, sepal, male gametophyte, carpel, stamen; EXPRESSED DURING: 4 anthesis; CONTAINS InterPro DOMAIN/s: Cytochrome P450 (InterPro:I…	196.109	267.277	224.099	142.893	291.589	256.994	27.1779	12.1856	14.436	24.533	22.1318	14.106	54.9838	30.1709	30.2478	55.139	57.3209	44.1716	45.1364	44.398	38.6548	50.0931	21.8421	44.3703
isotig116807	235	Receptor-like protein 19; AtRLP19; Flags: Precursor	no hits & (original description: no original description)	11.6509	30.7779	50.4268	11.6831	27.2264	10.4766	0	0	0	0	0	0	3.79205	1.04037	10.7331	3.1811	16.5349	12.6604	4.1034	9.8672	8.40551	6.26164	4.74848	7.95202
unigene3866	236	RNA-binding protein 24; RNA-binding motif protein 24	(at3g15010 : 210.0) RNA-binding (RRM/RBD/RNP motifs) family protein; FUNCTIONS IN: RNA binding, nucleotide binding, nucleic acid binding; INVOLVED IN: leaf senescence, cell death, ethylene biosynthetic process, defense response; LOCATED IN: nucleolus, nucleus; EXPRESSED IN: 24 plant structures; EXPRESSED DURING: 13 growth stages; CONTAINS InterPro DOMAIN/s: RNA recognition motif, RNP-1 (InterPro:…	825.021	726.893	659.118	716.04	958.032	601.915	105.071	92.3668	86.5985	79.3356	71.4297	133.837	109.255	145.725	126.983	154.681	143.168	111.703	117.294	123.834	133.808	118.466	121.97	165.977
unigene127967	237	#N/A	(at1g14590 : 176.0) Nucleotide-diphospho-sugar transferase family protein; CONTAINS InterPro DOMAIN/s: Nucleotide-diphospho-sugar transferase, predicted (InterPro:IPR005069); BEST Arabidopsis thaliana protein match is: Nucleotide-diphospho-sugar transferase family protein (TAIR:AT2G02061.1); Has 314 Blast hits to 308 proteins in 24 species: Archae - 0; Bacteria - 0; Metazoa - 0; Fungi - 0; Plants…	84.8437	80.1127	90.9036	78.7008	123.161	71.7417	38.9211	16.6374	6.56773	13.34	3.5711	20.1037	6.84371	27.3764	13.7296	25.4668	18.8002	9.88182	4.55478	1.8065	10.0824	9.49995	1.46633	49.3164
unigene13030	238	Eukaryotic initiation factor 4A-III; eIF-4A-III; eIF4A-III; ATP-dependent RNA helicase DDX48; ATP-dependent RNA helicase eIF4A-3; DEAD box protein 48; Eukaryotic translation initiation factor 4A isoform 3	(p41380|if4a3_nicpl : 418.0) Eukaryotic initiation factor 4A-3 (EC 3.6.1.-) (ATP-dependent RNA helicase eIF4A-3) (eIF-4A-3) - Nicotiana plumbaginifolia (Leadwort-leaved tobacco) & (at3g19760 : 404.0) Encodes an RNA helicase that may be a component of the Exon Junction Complex. Subcellular localization is modulated by stress. Under normal conditions it is localized to the nuceloplasm but under hyo…	187.556	283.949	249.445	208.04	244.569	290.047	64.4989	60.8782	86.1848	44.0797	28.8795	45.9591	23.943	82.5256	44.1638	78.0779	86.2592	51.1507	33.3309	24.3528	60.4156	82.3176	47.9872	99.4837
unigene9762	239	Glyoxylate reductase	(at1g79870 : 137.0) D-isomer specific 2-hydroxyacid dehydrogenase family protein; FUNCTIONS IN: in 6 functions; INVOLVED IN: metabolic process; EXPRESSED IN: 22 plant structures; EXPRESSED DURING: 13 growth stages; CONTAINS InterPro DOMAIN/s: D-isomer specific 2-hydroxyacid dehydrogenase, catalytic domain (InterPro:IPR006139), D-isomer specific 2-hydroxyacid dehydrogenase, NAD-binding (InterPro:I…	46.6453	40.7551	35.2269	54.3506	42.0779	71.035	4.53278	1.40541	1.40179	11.7448	0	6.33404	0	13.3001	8.40597	4.34856	12.1675	5.86115	3.81411	0	8.15124	22.6786	6.14548	11.1597
unigene37346	240	Solute carrier family 35 member F5	(at4g32140 : 301.0) EamA-like transporter family; FUNCTIONS IN: molecular_function unknown; INVOLVED IN: biological_process unknown; LOCATED IN: endomembrane system, membrane; EXPRESSED IN: 24 plant structures; EXPRESSED DURING: 13 growth stages; CONTAINS InterPro DOMAIN/s: Protein of unknown function DUF6, transmembrane (InterPro:IPR000620); BEST Arabidopsis thaliana protein match is: EamA-like …	14.3121	25.6354	14.3464	20.7581	13.7554	13.1557	5.06163	5.07733	8.43275	0	1.92408	2.17702	0.963182	2.59365	6.83015	9.22518	7.19929	7.17052	7.91956	6.38443	9.39735	1.795	1.67336	4.11815
isotig53452	241	#N/A	(at2g41380 : 183.0) S-adenosyl-L-methionine-dependent methyltransferases superfamily protein; FUNCTIONS IN: methyltransferase activity; INVOLVED IN: response to cadmium ion; LOCATED IN: mitochondrion; EXPRESSED IN: 12 plant structures; EXPRESSED DURING: LP.04 four leaves visible, 4 anthesis, petal differentiation and expansion stage; CONTAINS InterPro DOMAIN/s: Methyltransferase type 11 (InterPro…	45.3938	70.7107	45.2982	54.3479	67.6787	41.0796	10.9782	3.69427	6.22333	4.59873	10.8162	15.8052	10.6234	16.1497	4.01906	5.47148	7.95879	7.85203	16.9399	8.25506	17.9016	10.4747	32.9345	3.98098
isotig91373	242	putative TIR-NBS-LRR protein	no hits & (original description: no original description)	18.7337	25.8557	43.2774	11.6049	18.5271	15.252	0	0	1.12671	2.2371	0	1.11899	4.38172	7.86731	3.42971	7.1002	10.5735	9.05833	10.3529	18.8987	7.01124	7.42839	11.5692	8.97485
isotig33834	243	Carbonyl reductase [NADPH] 1; 15-hydroxyprostaglandin dehydrogenase [NADP(+)]; 20-beta-hydroxysteroid dehydrogenase; NADPH-dependent carbonyl reductase 1; Prostaglandin 9-ketoreductase; Prostaglandin-E(2) 9-reductase	(at5g61830 : 127.0) NAD(P)-binding Rossmann-fold superfamily protein; FUNCTIONS IN: oxidoreductase activity, binding, catalytic activity; INVOLVED IN: oxidation reduction, metabolic process; LOCATED IN: cellular_component unknown; EXPRESSED IN: 22 plant structures; EXPRESSED DURING: 13 growth stages; CONTAINS InterPro DOMAIN/s: NAD(P)-binding domain (InterPro:IPR016040), Glucose/ribitol dehydroge…	64.8644	68.7112	58.652	65.8279	60.009	62.4128	20.6113	5.37182	17.7622	11.7727	19.4236	29.8187	12.7887	17.5959	8.19228	5.40786	23.1047	13.9162	18.0221	11.9144	21.8512	14.9664	10.6252	4.01875
unigene130871	244	Leucine-rich repeat receptor-like protein FASCIATED EAR2; CLAVATA2-like protein; Flags: Precursor	no hits & (original description: no original description)	25.932	43.4172	86.3484	42.7161	49.3312	46.996	8.36114	14.2165	6.60184	6.6147	3.84817	10.4617	10.0489	17.6864	6.34521	17.9424	13.6721	16.5181	18.8531	14.675	24.46	20.8721	5.3183	23.7616
isotig49967	245	Receptor-like protein kinase 2; Flags: Precursor	(at1g35710 : 216.0) Protein kinase family protein with leucine-rich repeat domain; FUNCTIONS IN: protein serine/threonine kinase activity, protein tyrosine kinase activity, protein kinase activity, ATP binding; INVOLVED IN: transmembrane receptor protein tyrosine kinase signaling pathway, protein amino acid phosphorylation; LOCATED IN: endomembrane system; EXPRESSED IN: 22 plant structures; EXPRE…	15.5345	58.0973	62.4788	14.4951	53.8699	27.6201	0	0	0	0	0	0	7.40304	15.6056	6.83015	1.22578	12.1256	1.0517	2.0517	0	2.10138	6.26164	2.84909	2.98201
unigene207166	246	Glutathione S-transferase U17; AtGSTU17; GST class-tau member 17; Glutathione S-transferase 30; Protein EARLY RESPONSIVE TO DEHYDRATION 9	(at1g10370 : 192.0) EARLY-RESPONSIVE TO DEHYDRATION 9 (ERD9); FUNCTIONS IN: glutathione transferase activity; INVOLVED IN: response to water deprivation, response to karrikin, toxin catabolic process; LOCATED IN: chloroplast, cytoplasm; EXPRESSED IN: 21 plant structures; EXPRESSED DURING: 14 growth stages; CONTAINS InterPro DOMAIN/s: Thioredoxin fold (InterPro:IPR012335), Glutathione S-transferas…	28.7194	43.6288	28.9431	24.7592	48.6737	37.0947	0	2.03093	2.79918	2.43999	4.96895	8.73095	9.7835	8.33964	5.49534	2.18753	3.57153	3.32128	7.19224	4.93311	6.30413	5.21908	6.64122	4.97001
unigene33902	247	#N/A	(at2g15220 : 249.0) Plant basic secretory protein (BSP) family protein; INVOLVED IN: defense response; LOCATED IN: endomembrane system; EXPRESSED DURING: seedling growth; CONTAINS InterPro DOMAIN/s: Uncharacterised protein family, basic secretory protein (InterPro:IPR007541); BEST Arabidopsis thaliana protein match is: Plant basic secretory protein (BSP) family protein (TAIR:AT2G15130.1); Has 296…	36.8945	77.9017	52.2945	22.4675	34.2851	22.858	0	2.03093	2.20061	2.14693	5.77225	4.35404	13.2722	25.9844	5.88954	7.41831	2.20465	4.20682	17.4395	1.97324	2.10138	0	3.82823	3.97601
unigene6056	248	Two-component response regulator-like APRR2; Pseudo-response regulator 2; TOC2 protein	(at4g18020 : 268.0) Encodes pseudo-response regulator 2 (APRR2) that interacts with a calcium sensor (CML9).; APRR2; CONTAINS InterPro DOMAIN/s: Myb-like DNA-binding domain, SHAQKYF class (InterPro:IPR006447), CheY-like (InterPro:IPR011006), Myb, DNA-binding (InterPro:IPR014778), Homeodomain-like (InterPro:IPR009057), Signal transduction response regulator, receiver domain (InterPro:IPR001789), H…	350.105	332.595	401.943	249.834	202.692	225.962	130.367	64.2607	85.7216	76.4072	81.2233	93.6315	101.307	103.699	82.638	109.108	158.955	109.105	71.0145	140.077	80.7296	112.085	114.62	99.8863
unigene143075	249	Dihydroflavonol 4-reductase; DFR; Dihydrokaempferol 4-reductase; Flavanone 4-reductase; FNR	(p51110|dfra_vitvi : 156.0) Dihydroflavonol-4-reductase (EC 1.1.1.219) (DFR) (Dihydrokaempferol 4-reductase) - Vitis vinifera (Grape) & (at5g42800 : 149.0) dihydroflavonol reductase. Catalyzes the conversion of dihydroquercetin to leucocyanidin in the biosynthesis of anthocyanins.; dihydroflavonol 4-reductase (DFR); CONTAINS InterPro DOMAIN/s: NAD-dependent epimerase/dehydratase (InterPro:IPR0015…	269.08	266.958	157.116	171.825	191.573	204.136	12.1132	31.3546	25.2234	24.2689	28.3321	26.4846	57.8203	80.5916	46.1552	42.2471	35.8873	31.5196	61.9778	41.4243	41.6409	42.5458	37.0486	47.725
isotig61048	250	10 kDa chaperonin 1, chloroplastic; Flags: Precursor	(at3g60210 : 98.6) GroES-like family protein; FUNCTIONS IN: ATP binding; INVOLVED IN: protein folding; LOCATED IN: chloroplast, cytoplasm; EXPRESSED IN: 22 plant structures; EXPRESSED DURING: 13 growth stages; CONTAINS InterPro DOMAIN/s: Chaperonin Cpn10 (InterPro:IPR020818), GroES-like (InterPro:IPR011032), Chaperonin Cpn10, subgroup (InterPro:IPR001476); BEST Arabidopsis thaliana protein match …	62.9177	70.4375	80.0227	70.8894	60.2974	66.1425	33.2052	13.0508	14.1807	23.0366	11.2068	12.4417	18.1838	22.3649	19.6191	22.5306	18.378	19.6469	25.0554	14.1235	19.0206	14.1482	20.8221	32.1301
unigene100714	251	Disease resistance protein TAO1; Protein TARGET OF AVRB OPERATION 1	(at2g14080 : 99.8) Disease resistance protein (TIR-NBS-LRR class) family; FUNCTIONS IN: transmembrane receptor activity, nucleoside-triphosphatase activity, nucleotide binding, ATP binding; INVOLVED IN: signal transduction, apoptosis, defense response, innate immune response; LOCATED IN: intrinsic to membrane, endomembrane system; EXPRESSED IN: 19 plant structures; EXPRESSED DURING: 13 growth sta…	641.902	834.871	904.665	550.983	597.167	590.824	222.967	178.516	217.286	211.738	140.633	227.428	197.243	282.956	197.985	286.828	321.646	215.758	196.699	245.061	281.392	272.022	105.979	391.084
unigene9156	252	Cyclin-L1	(at2g26430 : 412.0) Encodes an ania-6a type arginine-rich cyclin which confers tolerance to LiCl and NaCl when expressed in yeast.; arginine-rich cyclin 1 (RCY1); FUNCTIONS IN: cyclin-dependent protein kinase regulator activity; INVOLVED IN: response to salt stress, regulation of cell cycle, regulation of transcription; EXPRESSED IN: 24 plant structures; EXPRESSED DURING: 15 growth stages; CONTAI…	138.943	117.647	158.754	91.0894	109.238	111.99	54.7718	55.0687	61.9747	49.1851	35.5975	44.298	31.6807	45.0451	42.1762	46.1895	98.086	54.5877	34.646	27.5465	35.3042	59.6275	47.4791	10.2193
unigene141966	253	Probable disease resistance protein RPP1; Probable NAD(+) hydrolase RPP1; Protein RECOGNITION OF PERONOSPORA PARASITICA 1	no hits & (original description: no original description)	15.4879	25.5296	23.9649	6.29089	2.01677	11.9623	1.05455	0	0	0	1.92408	1.06239	1.89508	11.1466	6.41351	4.96463	5.50171	8.88375	8.69408	2.95986	5.29862	12.0484	0	8.24923
unigene114766	254	Calmodulin; CaM	(at3g07490 : 159.0) A member of ARF GAP domain (AGD), A thaliana has 15 members, grouped into four classes.; ARF-GAP domain 11 (AGD11); FUNCTIONS IN: calcium ion binding; LOCATED IN: cellular_component unknown; EXPRESSED IN: male gametophyte, pollen tube; EXPRESSED DURING: L mature pollen stage, M germinated pollen stage; CONTAINS InterPro DOMAIN/s: Parvalbumin (InterPro:IPR008080), EF-Hand 1, ca…	1056.15	1334.18	2845.82	1308.5	1111.98	979.232	582.542	649.817	507.249	399.976	391.978	605.007	419.954	295.697	820.967	720.109	660.878	630.356	382.184	573.235	787.608	722.558	268.46	698.662
unigene18617	255	Histone acetyltransferase HAC1	no hits & (original description: no original description)	336.688	334.786	249.627	322.046	345.936	333.601	120.775	35.5596	138.717	74.0455	77.4454	90.1483	111.337	119.686	53.1561	102.921	107.157	89.1835	63.6386	93.508	103.815	47.65	79.1676	99.4529
isotig24546	256	Oligopeptide transporter 1; AtOPT1	(at5g55930 : 201.0) oligopeptide transporter; oligopeptide transporter 1 (OPT1); CONTAINS InterPro DOMAIN/s: Tetrapeptide transporter, OPT1/isp4 (InterPro:IPR004648), Oligopeptide transporter OPT superfamily (InterPro:IPR004813); BEST Arabidopsis thaliana protein match is: oligopeptide transporter 5 (TAIR:AT4G26590.1); Has 1807 Blast hits to 1807 proteins in 277 species: Archae - 0; Bacteria - 0;…	14.5636	9.61749	3.38046	7.18959	9.07546	1.90483	32.8791	84.1466	55.0153	77.1629	36.1949	54.0663	65.8822	74.5761	89.2437	48.9571	33.0698	33.6493	94.8081	119.093	33.6609	36.9906	5.69818	14.91
unigene58502	257	NFX1-type zinc finger-containing protein 1	no hits & (original description: no original description)	5.82544	15.388	11.206	11.6831	11.0922	16.1911	0	1.01547	2.20061	0	0	0	0	5.20187	4.87868	11.664	12.1256	6.31023	3.07755	3.95832	7.35482	10.4361	3.79878	5.96401
unigene189366	258	Protein DMR6-LIKE OXYGENASE 1; 2-oxoglutarate (2OG)-Fe(II) oxygenase-like protein DLO1; Protein SENESCENCE-ASSOCIATED GENE 108; Salicylate 3-hydroxylase DLO1; S3H DLO1; SA 3-hydroxylase DLO1; Salicylic acid 3-hydroxylase DLO1	(at4g10500 : 86.3) 2-oxoglutarate (2OG) and Fe(II)-dependent oxygenase superfamily protein; FUNCTIONS IN: oxidoreductase activity, acting on paired donors, with incorporation or reduction of molecular oxygen, 2-oxoglutarate as one donor, and incorporation of one atom each of oxygen into both donors, oxidoreductase activity; INVOLVED IN: secondary metabolic process; EXPRESSED IN: 12 plant structur…	30.1039	62.3281	36.5958	61.2355	51.477	45.4541	13.5722	23.0074	21.7993	17.1529	10.8249	12.5941	3.79205	23.2409	14.6604	12.9057	13.7956	12.0778	10.2585	9.31469	14.1297	11.6007	6.64787	13.0681
unigene125067	259	polyadenylation and cleavage factor homolog 4 isoform X1	no hits & (original description: no original description)	17.4763	20.1967	21.4781	16.1766	33.2777	27.6201	6.98783	7.10826	8.80685	8.58773	2.88613	8.70809	6.63609	4.1615	7.80589	10.6037	4.4093	9.4685	3.07755	15.7859	8.40551	9.40289	13.2957	14.91
unigene147138	260	Lipase-like PAD4; Protein ENHANCED DISEASE SUSCEPTIBILITY 9; Protein PHYTOALEXIN DEFICIENT 4; AtPAD4	(at3g52430 : 100.0) Encodes a lipase-like gene that is important for salicylic acid signaling and function in resistance (R) gene-mediated and basal plant disease resistance. PAD4 can interact directly with EDS1, another disease resistance signaling protein. Expressed at elevated level in response to green peach aphid (GPA) feeding, and modulates the GPA feeding-induced leaf senescence through a …	25.2436	25.0055	42.0223	26.0623	36.3018	23.8647	0	0	0	0	0	1.08851	11.3781	8.323	9.75736	9.54329	14.3302	10.517	5.12925	7.89297	7.35482	13.5669	1.89939	7.95202
unigene16784	261	NADH-ubiquinone reductase complex 1 MLRQ subunit	no hits & (original description: no original description)	105.641	132.38	82.6075	168.554	163.565	149.575	23.5889	25.5298	52.8675	33.6939	18.1403	21.374	41.2481	35.0835	26.4805	33.2838	36.8563	31.3513	40.1979	36.283	20.8309	28.9538	22.4917	31.16
isotig81886	262	G-type lectin S-receptor-like serine/threonine-protein kinase LECRK2; OsLecRK2; Flags: Precursor	(at4g00340 : 98.6) Encodes a receptor-like protein kinase that is expressed in roots.; receptor-like protein kinase 4 (RLK4); FUNCTIONS IN: sugar binding, protein kinase activity; INVOLVED IN: protein amino acid phosphorylation; LOCATED IN: plasma membrane, membrane; EXPRESSED IN: 7 plant structures; EXPRESSED DURING: 4 anthesis, C globular stage, petal differentiation and expansion stage, E expa…	18.4472	16.0545	18.7233	17.0753	22.6866	12.5252	3.13543	1.01547	11.0031	5.36733	4.81021	10.6489	6.63609	4.1615	6.83015	3.1811	4.4093	7.36193	4.45937	7.22009	7.46934	7.96167	5.69818	5.96401
unigene37305	263	Peroxidase 2; Flags: Precursor	(at1g71695 : 343.0) Peroxidase superfamily protein; FUNCTIONS IN: peroxidase activity, heme binding; INVOLVED IN: response to oxidative stress, oxidation reduction; LOCATED IN: cell wall, vacuole, membrane, plant-type cell wall; EXPRESSED IN: 23 plant structures; EXPRESSED DURING: 13 growth stages; CONTAINS InterPro DOMAIN/s: Haem peroxidase (InterPro:IPR010255), Plant peroxidase (InterPro:IPR000…	487.946	511.394	405.397	158.171	225.745	186.668	36.5831	44.6805	18.7052	40.7917	63.6737	82.9554	104.281	312.977	76.1074	106.037	97.9879	75.7533	99.5075	41.4381	88.2578	83.4885	58.3132	99.5682
unigene120658	264	Probable disease resistance protein RPP1; Probable NAD(+) hydrolase RPP1; Protein RECOGNITION OF PERONOSPORA PARASITICA 1	no hits & (original description: no original description)	34.0652	28.8525	15.8751	20.6701	32.2683	17.1435	17.7674	5.07733	6.60184	9.66119	3.84721	7.61958	0.948013	3.12112	1.95147	6.36219	12.227	19.9824	4.1034	3.94649	5.25344	13.5669	7.64885	6.95802
isotig68617	265	Receptor kinase-like protein Xa21; Contains: Receptor kinase-like protein Xa21, processed; Flags: Precursor	(at3g47580 : 172.0) Leucine-rich repeat protein kinase family protein; FUNCTIONS IN: protein serine/threonine kinase activity, kinase activity, ATP binding; INVOLVED IN: transmembrane receptor protein tyrosine kinase signaling pathway, protein amino acid phosphorylation; LOCATED IN: endomembrane system; CONTAINS InterPro DOMAIN/s: Protein kinase, ATP binding site (InterPro:IPR017441), Protein kin…	169.663	187.837	144.676	89.7081	162.675	115.988	39.7614	42.2373	41.8865	21.391	59.0655	50.9488	54.033	46.9022	68.5084	21.3674	53.8883	27.3412	64.1392	25.5831	24.4369	32.7995	48.5941	18.2608
unigene111383	266	Probable disease resistance protein RPP1; Probable NAD(+) hydrolase RPP1; Protein RECOGNITION OF PERONOSPORA PARASITICA 1	no hits & (original description: no original description)	0	0.961749	0	0.898699	0	0	143.575	112.425	155.722	142.242	105.988	131.64	38.7339	95.6406	58.5276	54.8156	22.0465	13.6722	84.0561	84.9145	52.962	24.0029	37.9878	31.8081
isotig58796	267	E3 ubiquitin-protein ligase PUB22; Plant U-box protein 22; RING-type E3 ubiquitin transferase PUB22; U-box domain-containing protein 22	no hits & (original description: no original description)	96.1198	270.13	226.709	116.836	146.563	161.873	17.364	34.4619	47.2075	42.8871	26.5274	60.4102	60.0984	68.1487	79.4025	46.9169	50.6739	50.892	29.0982	42.8746	51.7558	63.6485	15.0555	65.96
unigene67181	268	putative TIR-NBS-LRR protein	no hits & (original description: no original description)	11.6509	25.9672	36.4194	9.88569	16.1342	15.2387	0	0	0	0	0.962042	0	8.53212	12.4845	5.85442	7.42256	16.5349	13.954	7.62515	6.86787	10.5069	10.4361	5.69818	10.934
unigene97197	269	Disease resistance protein RPS6; Resistance to Pseudomonas syringae 6	(at5g36930 : 85.5) Disease resistance protein (TIR-NBS-LRR class) family; FUNCTIONS IN: transmembrane receptor activity, ATP binding; INVOLVED IN: signal transduction, defense response, apoptosis, innate immune response; LOCATED IN: intrinsic to membrane; EXPRESSED IN: 19 plant structures; EXPRESSED DURING: 13 growth stages; CONTAINS InterPro DOMAIN/s: NB-ARC (InterPro:IPR002182), Toll-Interleuki…	118.449	192.473	347.815	82.2237	113.948	73.3332	42.8519	33.5104	49.6667	19.3224	19.2408	44.8009	53.4822	91.5956	95.2845	47.7164	95.0138	62.6669	63.6027	45.7654	63.4794	53.5485	26.5915	17.892
unigene27686	270	Disease resistance protein TAO1; Protein TARGET OF AVRB OPERATION 1	(at2g14080 : 95.1) Disease resistance protein (TIR-NBS-LRR class) family; FUNCTIONS IN: transmembrane receptor activity, nucleoside-triphosphatase activity, nucleotide binding, ATP binding; INVOLVED IN: signal transduction, apoptosis, defense response, innate immune response; LOCATED IN: intrinsic to membrane, endomembrane system; EXPRESSED IN: 19 plant structures; EXPRESSED DURING: 13 growth sta…	401.055	625.578	844.519	424.553	433.801	424.124	177.603	135.058	156.483	144.921	88.5242	156.185	148.826	279.686	277.695	227.173	250.943	224.926	256.742	214.557	233.947	247.266	73.1152	203.623
unigene28892	271	Zinc transporter 5; ZRT/IRT-like protein 5; OsZIP5; Flags: Precursor	no hits & (original description: no original description)	15.5345	30.776	14.0074	13.4805	14.1174	17.1435	0	0	0	0	0	0	5.68998	9.36337	7.80589	7.42256	13.2279	8.41364	3.07755	8.87959	6.30413	5.21803	6.64787	9.94002
unigene94078	272	Erbin; Densin-180-like protein; Erbb2-interacting protein; Protein LAP2	(at1g69550 : 119.0) disease resistance protein (TIR-NBS-LRR class); FUNCTIONS IN: transmembrane receptor activity, nucleoside-triphosphatase activity, nucleotide binding, ATP binding; INVOLVED IN: signal transduction, defense response, apoptosis, innate immune response; LOCATED IN: intrinsic to membrane, endomembrane system; EXPRESSED IN: 21 plant structures; EXPRESSED DURING: 13 growth stages; C…	768.82	1393.45	1990.29	890.005	808.452	740.988	398.207	287.498	407.295	314.255	256.041	406.193	374.639	636.581	610.752	586.579	823.099	594.386	520.639	428.001	497.61	695.958	277.72	555.15
unigene8322	273	Protein TIFY 6a; OsTIFY6a; Jasmonate ZIM domain-containing protein 3; OsJAZ3; OsJAZ9	(at3g17860 : 106.0) JAZs are direct targets of the SCFCOI1 E3 ubiquitin-ligase and JA treatment induces their proteasome-mediated degradation. Furthermore, JAI3 negatively regulates the key transcriptional activator of JA responses, AtMYC2. The C-terminal portion of JAZ3, including the Jas domain, appears to be important for JAZ3-COI1 binding in the presence of coronatine.; jasmonate-zim-domain p…	177.589	196.384	174.147	159.958	180.198	151.434	78.0481	78.0975	47.1965	51.7851	44.0817	92.4124	67.4085	100.056	44.717	73.4133	110.77	96.964	46.9932	69.544	77.1111	111.969	46.7535	143.256
unigene10266	274	Phospholipase A1 EG1, chloroplastic/mitochondrial; Protein EXTRA GLUME 1; Flags: Precursor	(at1g06800 : 426.0) Encodes a lipase that hydrolyzes phosphatidylcholine, glycolipids as well as triacylglycerols.; alpha/beta-Hydrolases superfamily protein; FUNCTIONS IN: galactolipase activity, triglyceride lipase activity, phospholipase A1 activity; INVOLVED IN: lipid metabolic process; LOCATED IN: chloroplast; EXPRESSED IN: 8 plant structures; EXPRESSED DURING: 4 anthesis, C globular stage, …	710.422	1086.86	587.199	442.998	935.648	530.827	167.404	165.518	127.636	198.264	164.509	230.612	284.71	574.598	102.662	197.197	249.318	203.102	99.5578	114.448	152.519	207.619	76.139	141.148
unigene166129	275	Disease resistance protein TAO1; Protein TARGET OF AVRB OPERATION 1	no hits & (original description: no original description)	13.5927	21.7134	12.1398	9.88569	8.06708	11.429	0	0	1.10031	0	0	0	5.04248	12.4897	2.00611	10.6037	7.71628	9.46534	7.18095	6.9103	8.8594	7.30733	4.89663	2.98201
unigene97278	276	Transaldolase	(at5g13420 : 474.0) Aldolase-type TIM barrel family protein; FUNCTIONS IN: catalytic activity, transaldolase activity; INVOLVED IN: response to cadmium ion; LOCATED IN: mitochondrion, chloroplast stroma, chloroplast; EXPRESSED IN: 25 plant structures; EXPRESSED DURING: 15 growth stages; CONTAINS InterPro DOMAIN/s: Transaldolase subfamily (InterPro:IPR004732), Aldolase-type TIM barrel (InterPro:IP…	927.522	786.01	782.238	1153.71	1206.08	1052.69	273.786	314.236	346.303	319.991	182.789	374.353	282.09	495.666	214.933	417.254	265.698	306.053	420.81	390.38	398.211	322.684	342.863	251.037
isotig64171	277	Parkinson disease protein 7 homolog; Maillard deglycase; Parkinsonism-associated deglycase; Protein DJ-1; DJ-1; Protein/nucleic acid deglycase DJ-1; Flags: Precursor	(at4g34020 : 184.0) Class I glutamine amidotransferase-like superfamily protein; INVOLVED IN: biological_process unknown; LOCATED IN: chloroplast; EXPRESSED IN: 20 plant structures; EXPRESSED DURING: 12 growth stages; CONTAINS InterPro DOMAIN/s: DJ-1 (InterPro:IPR006287), ThiJ/PfpI (InterPro:IPR002818); BEST Arabidopsis thaliana protein match is: Class I glutamine amidotransferase-like superfamil…	78.2037	85.787	37.2822	60.4114	69.4202	33.1003	12.2198	17.2629	24.2067	24.679	16.9983	22.8587	14.552	44.5873	23.1015	24.5029	32.221	28.1478	37.8744	28.1957	25.6347	45.7538	10.1456	27.2357
unigene97344	278	Protein NRT1/ PTR FAMILY 5.2; AtNPF5.2; Peptide transporter PTR3-A; AtPTR3	(at5g46050 : 226.0) Encodes a di- and tri-peptide transporter involved in responses to wounding, virulent bacterial pathogens, and high NaCl concentrations. The protein is predicted to have 12 transmembrane helicies.; peptide transporter 3 (PTR3); FUNCTIONS IN: dipeptide transporter activity, tripeptide transporter activity, transporter activity; INVOLVED IN: in 12 processes; LOCATED IN: membrane…	36.8945	25.9672	20.5442	32.3532	27.5612	22.858	9.20771	6.0928	13.2037	6.4408	16.3547	6.53107	11.3762	12.4845	9.75736	1.06037	6.61395	8.41364	16.0176	5.91973	7.35482	5.21803	10.4467	3.97601
isotig30021	279	Zeatin O-glucosyltransferase; Trans-zeatin O-beta-D-glucosyltransferase	(p56725|zox_phavu : 296.0) Zeatin O-xylosyltransferase (EC 2.4.2.40) (Zeatin O-beta-D-xylosyltransferase) - Phaseolus vulgaris (Kidney bean) (French bean) & (at2g15490 : 241.0) UDP-glycosyltransferase 73B4 (UGT73B4); FUNCTIONS IN: quercetin 3-O-glucosyltransferase activity, UDP-glycosyltransferase activity, quercetin 7-O-glucosyltransferase activity, UDP-glucosyltransferase activity, transferase …	158.399	122.599	134.118	193.363	176.064	158.585	66.6038	69.8174	52.434	63.0017	70.2272	39.1864	67.9489	64.7134	41.4063	73.6604	48.5541	63.1002	54.3701	58.2097	65.4453	69.8736	49.8192	64.2245
unigene59802	280	Leucine-rich repeat extensin-like protein 4; AtLRX4; LRR/EXTENSIN4; Cell wall hydroxyproline-rich glycoprotein; Flags: Precursor	no hits & (original description: no original description)	21.36	20.1967	28.0149	5.39219	8.06708	9.52416	0	0	0	0	0	0	8.53212	11.4441	9.75736	9.89639	5.51163	6.31023	12.3102	9.86621	10.5069	11.4797	9.49696	4.97001
isotig71872	281	Carboxypeptidase Y homolog A; Flags: Precursor	(p52712|cbpx_orysa : 182.0) Serine carboxypeptidase-like precursor (EC 3.4.16.-) - Oryza sativa (Rice) & (at3g10410 : 181.0) SERINE CARBOXYPEPTIDASE-LIKE 49 (SCPL49); FUNCTIONS IN: serine-type carboxypeptidase activity; INVOLVED IN: proteolysis; LOCATED IN: vacuole; EXPRESSED IN: 25 plant structures; EXPRESSED DURING: 15 growth stages; CONTAINS InterPro DOMAIN/s: Peptidase S10, serine carboxypept…	104.858	91.4161	95.2394	127.144	91.7327	150.436	0	0	1.10031	0	0	0	0	0	0	0	0	0	0	0	0	0	0	0
isotig85045	282	Receptor kinase-like protein Xa21; Contains: Receptor kinase-like protein Xa21, processed; Flags: Precursor	(at3g05990 : 89.0) Leucine-rich repeat (LRR) family protein; INVOLVED IN: signal transduction; LOCATED IN: endomembrane system; EXPRESSED IN: 23 plant structures; EXPRESSED DURING: 15 growth stages; CONTAINS InterPro DOMAIN/s: Leucine-rich repeat-containing N-terminal domain, type 2 (InterPro:IPR013210), Leucine-rich repeat (InterPro:IPR001611); BEST Arabidopsis thaliana protein match is: Leucine…	104.014	158.66	80.3924	110.527	164.784	122.483	0	0	0	0	0	0	0	0	0	0	3.30698	0	0	0	0	0	0	0
isotig73636	283	Lipase-like PAD4; Protein ENHANCED DISEASE SUSCEPTIBILITY 9; Protein PHYTOALEXIN DEFICIENT 4; AtPAD4	no hits & (original description: no original description)	59.2506	238.058	74.4346	45.955	93.2726	55.5097	0	0	0	0	0	0	0	0	0	0	0	0	0	0	0	0	0	0.994002
unigene159658	284	probable LRR receptor-like serine/threonine-protein kinase At5g48740	no hits & (original description: no original description)	32.8633	99.0601	30.8164	25.169	92.7714	21.9056	0	0	0	0	0	0	0	0	0	0	0	0	0	0	0	0	0	0
isotig35078	285	Abscisic stress-ripening protein 3	no hits & (original description: no original description)	32.4856	27.6637	122.889	6.19653	11.2979	4.21539	0	0	0	0	0	0	0	1.66876	0	1.53011	0	0	0	0	7.20037	1.45896	0	0
unigene4751	286	Probable disease resistance protein At5g04720	(at5g04720 : 120.0) ADR1-like 2 (ADR1-L2); FUNCTIONS IN: nucleoside-triphosphatase activity, nucleotide binding, ATP binding; INVOLVED IN: apoptosis, defense response; EXPRESSED IN: 22 plant structures; EXPRESSED DURING: 13 growth stages; CONTAINS InterPro DOMAIN/s: ATPase, AAA+ type, core (InterPro:IPR003593), NB-ARC (InterPro:IPR002182), Powdery mildew resistance protein, RPW8 domain (InterPro:…	24.9591	46.7756	17.3207	24.2658	36.3039	23.2904	0	0	0	0	0	0	0	0	0	0	0	0	0	0	0	0	0	0
unigene13714	287	Ethylene-responsive transcription factor ERF016	(at5g21960 : 126.0) encodes a member of the DREB subfamily A-5 of ERF/AP2 transcription factor family. The protein contains one AP2 domain. There are 15 members in this subfamily including RAP2.1, RAP2.9 and RAP2.10.; Integrase-type DNA-binding superfamily protein; FUNCTIONS IN: DNA binding, sequence-specific DNA binding transcription factor activity; INVOLVED IN: regulation of transcription, DNA…	18.6608	80.4686	406.746	25.5401	32.9298	22.8161	0	0	0	0	0	0	0	6.94762	31.9514	0	0	0	4.76918	3.97806	0	0	0	0
isotig54940	288	Endochitinase 1; Flags: Precursor	(p02877|heve_hevbr : 248.0) Pro-hevein precursor (Major hevein) [Contains: Hevein (Allergen Hev b 6); Win-like protein] - Hevea brasiliensis (Para rubber tree) & (at3g04720 : 239.0) Encodes a protein similar to the antifungal chitin-binding protein hevein from rubber tree latex. mRNA levels increase in response to ethylene and turnip crinkle virus infection.; pathogenesis-related 4 (PR4); FUNCTIO…	14.5636	26.929	102.721	45.8336	539.095	89.6719	0	1.01547	1.10031	2.14693	0.962042	5.44255	10.4281	73.8604	8.78162	11.664	3.30698	6.31023	8.2068	9.86621	9.45724	5.21803	2.84909	12.922
unigene135733	289	Laccase-12; Benzenediol:oxygen oxidoreductase 12; Diphenol oxidase 12; Urishiol oxidase 12; Flags: Precursor	(at5g05390 : 128.0) putative laccase, a member of laccase family of genes (17 members in Arabidopsis).; laccase 12 (LAC12); FUNCTIONS IN: laccase activity; INVOLVED IN: oxidation reduction, lignin catabolic process; LOCATED IN: endomembrane system, apoplast; EXPRESSED IN: 7 plant structures; EXPRESSED DURING: petal differentiation and expansion stage; CONTAINS InterPro DOMAIN/s: Multicopper oxida…	8.73816	9.61749	5.60298	8.98699	153.14	19.0483	0	0	0	1.07347	0.962042	0	4.74007	2.08075	0	1.06037	2.20465	1.0517	0	0	0	3.13082	0	1.988
unigene4933	290	Putative disease resistance protein At5g47280	no hits & (original description: no original description)	13.5927	30.776	36.4137	16.1766	18.1509	8.57175	0	0	0	0	0	0	0	0	0	0	0	0	0	0	0	0	0	0
unigene76577	291	Probable LRR receptor-like serine/threonine-protein kinase At1g67720; Flags: Precursor	no hits & (original description: no original description)	9.70907	35.5847	6.53681	14.3792	15.1258	12.3814	0	0	0	0	0	0	0	0	0	0	0	0	0	0	0	0	0	0
unigene14758	292	Disease resistance protein RPS4; Resistance to Pseudomonas syringae 4	(at2g14080 : 88.6) Disease resistance protein (TIR-NBS-LRR class) family; FUNCTIONS IN: transmembrane receptor activity, nucleoside-triphosphatase activity, nucleotide binding, ATP binding; INVOLVED IN: signal transduction, apoptosis, defense response, innate immune response; LOCATED IN: intrinsic to membrane, endomembrane system; EXPRESSED IN: 19 plant structures; EXPRESSED DURING: 13 growth sta…	19.4181	22.1202	9.3383	9.88569	14.1174	5.7145	0	0	0	0	0	0	0	0	0	0	0	0	0	0	0	0	0	0
unigene167481	293	4-hydroxyphenylpyruvate dioxygenase; 4-hydroxyphenylpyruvic acid oxidase; 4HPPD; HPD; HPPDase	no hits & (original description: no original description)	9.97316	26.3933	16.6903	10.1149	20.6184	12.5976	0	0	0	0	0	0	0	0	0	0	0	0	0	0	0	0	0	0
unigene195563	294	Uncharacterized zinc finger CCHC domain-containing protein At4g19190	(at4g19190 : 102.0) zinc knuckle (CCHC-type) family protein; FUNCTIONS IN: zinc ion binding, nucleic acid binding; INVOLVED IN: biological_process unknown; LOCATED IN: cellular_component unknown; CONTAINS InterPro DOMAIN/s: CBF1-interacting co-repressor CIR, N-terminal (InterPro:IPR019339), Zinc finger, CCHC-type (InterPro:IPR001878); Has 30201 Blast hits to 17322 proteins in 780 species: Archae …	4.91862	4.60966	13.0503	5.3203	10.2412	12.6557	0	0	0	0	0	0	0	2.77052	0	0	0	0	0	0	0	0	0	0
isotig73415	295	LRR receptor-like serine/threonine-protein kinase FLS2; Protein FLAGELLIN-SENSING 2 homolog; OsFLS2; Protein FLAGELLIN-SENSITIVE 2 homolog; Flags: Precursor	no hits & (original description: no original description)	14.085	14.5965	11.939	7.37562	19.0111	3.7449	0	0	0	0	0	0	0	0	0	0	0	0	0	0	0	0	0	0
unigene75243	296	Glutamate receptor 3.1; AtGLR2; Ligand-gated ion channel 3.1; Flags: Precursor	no hits & (original description: no original description)	11.6509	3.847	4.66915	6.29089	20.1677	2.85725	0	0	1.10031	0	0	0	0.948013	3.12112	1.95147	2.12073	2.20465	1.0517	1.02585	0	5.25344	2.08721	1.89939	3.97601
unigene119773	297	Receptor-like protein 19; AtRLP19; Flags: Precursor	(at2g15080 : 102.0) receptor like protein 19 (RLP19); FUNCTIONS IN: kinase activity; INVOLVED IN: signal transduction, defense response; LOCATED IN: endomembrane system; EXPRESSED IN: 10 plant structures; EXPRESSED DURING: 9 growth stages; CONTAINS InterPro DOMAIN/s: Leucine-rich repeat-containing N-terminal domain, type 2 (InterPro:IPR013210), Leucine-rich repeat (InterPro:IPR001611); BEST Arabi…	0	10.1868	15.0291	7.07366	13.6918	0	0	0	1.10031	0	0	0	2.10459	0	0	1.95531	1.10233	1.0517	0	1.97324	0	0	0	0
unigene37872	298	Eukaryotic translation initiation factor 2 subunit 2; Eukaryotic translation initiation factor 2 subunit beta; eIF-2-beta	(o24473|if2b_wheat : 365.0) Eukaryotic translation initiation factor 2 subunit beta (eIF-2-beta) (P38) - Triticum aestivum (Wheat) & (at5g20920 : 357.0) protein synthesis initiation factor eIF2 beta; eukaryotic translation initiation factor 2 beta subunit (EIF2 BETA); FUNCTIONS IN: protein binding, translation initiation factor activity; INVOLVED IN: translational initiation, embryo development e…	37.7576	79.0423	62.4676	0	26.5044	0	565.629	491.068	533.613	473.286	396.995	444.646	454.469	512.612	530.593	539.566	512.545	365.741	396.159	465.454	467.806	527.027	400.671	545.573
unigene71657	299	Receptor kinase-like protein Xa21; Contains: Receptor kinase-like protein Xa21, processed; Flags: Precursor	no hits & (original description: no original description)	6.79635	1.93215	4.42355	7.18959	13.109	10.4766	1.04514	0	0	0	0	0	0	1.04037	1.92903	0	0	0	0	0	0	0	0	0.994002
unigene207774	300	3-oxoacyl-[acyl-carrier-protein] reductase FabG; 3-ketoacyl-acyl carrier protein reductase; Beta-Ketoacyl-acyl carrier protein reductase; Beta-ketoacyl-ACP reductase	(q08632|sdr1_picab : 234.0) Short-chain type dehydrogenase/reductase (EC 1.-.-.-) - Picea abies (Norway spruce) (Picea excelsa) & (at3g03980 : 174.0) NAD(P)-binding Rossmann-fold superfamily protein; FUNCTIONS IN: oxidoreductase activity, binding, catalytic activity; INVOLVED IN: oxidation reduction, metabolic process; EXPRESSED IN: 25 plant structures; EXPRESSED DURING: 15 growth stages; CONTAIN…	15.2801	12.496	7.92634	5.04709	20.5902	6.38786	0	1.41048	0	0	0	0	0	0	0	0	0	0	3.09191	0	0	0	0	1.93632
unigene35593	301	Protein EXORDIUM-like 2; Flags: Precursor	(at5g64260 : 252.0) EXORDIUM like 2 (EXL2); FUNCTIONS IN: molecular_function unknown; INVOLVED IN: biological_process unknown; LOCATED IN: cell wall, plant-type cell wall; EXPRESSED IN: 23 plant structures; EXPRESSED DURING: 13 growth stages; CONTAINS InterPro DOMAIN/s: Phosphate-induced protein 1 (InterPro:IPR006766); BEST Arabidopsis thaliana protein match is: EXORDIUM like 4 (TAIR:AT5G09440.1)…	18.5016	34.3325	56.2856	3.43573	8.05296	4.9859	392.157	370.255	172.927	265.442	372.096	269.633	85.4198	123.74	150.177	94.188	67.6872	89.3812	108.46	119.062	74.7375	102.917	208.736	155.435
unigene98537	302	TMV resistance protein N	(at1g52900 : 90.5) Toll-Interleukin-Resistance (TIR) domain family protein; FUNCTIONS IN: transmembrane receptor activity; INVOLVED IN: signal transduction, defense response, innate immune response; LOCATED IN: intrinsic to membrane; CONTAINS InterPro DOMAIN/s: Toll-Interleukin receptor (InterPro:IPR000157); BEST Arabidopsis thaliana protein match is: Toll-Interleukin-Resistance (TIR) domain fami…	31.069	168.063	227.649	20.671	34.6068	20.0007	10.4514	21.3248	26.4073	12.9363	10.5825	20.6817	10.4281	11.4441	41.9566	20.1469	22.0465	14.7239	9.23265	21.7205	18.9124	14.6105	5.69818	7.87151
isotig80024	303	Protein DMP4; AtDMP4	no hits & (original description: no original description)	11.6509	2.88525	0	5.39219	12.1006	4.76208	0	0	0	0	0	0	0	0	0	0	0	0	0	0	0	0	0	0
unigene189326	304	Probable signal peptidase complex subunit 1; Microsomal signal peptidase 12 kDa subunit; SPase 12 kDa subunit	no hits & (original description: no original description)	5.71282	3.41228	5.77667	10.6532	8.53598	6.425	0	0	0	0	0	0	1.04945	0	0	0	1.17398	0	0	0	0	1.09996	0	1.08147
unigene79485	305	Probable disease resistance protein At5g04720	no hits & (original description: no original description)	6.79635	38.47	51.3597	3.5948	6.05031	10.4766	0	0	0	0	0	0	0	0	0	0	0	0	0	0	0	0	0	0
isotig44767	306	#N/A	(at3g08600 : 169.0) Protein of unknown function (DUF1191); FUNCTIONS IN: molecular_function unknown; INVOLVED IN: biological_process unknown; LOCATED IN: plasma membrane; EXPRESSED IN: 23 plant structures; EXPRESSED DURING: 13 growth stages; CONTAINS InterPro DOMAIN/s: Protein of unknown function DUF1191 (InterPro:IPR010605); BEST Arabidopsis thaliana protein match is: Protein of unknown function…	9.70907	5.77049	8.40447	8.08829	7.05869	0.952416	0	0	0	0	0	0	1.89603	3.12112	2.92721	0	0	0	4.1034	3.94649	5.25344	2.08721	4.74848	0.994002
isotig51055	307	protein MIZU-KUSSEI 1	(at2g41660 : 190.0) Essential for hydrotropism in roots. Mutant roots are defective in hydrotropism, and have slightly reduced phototropism and modified wavy growth response. Has normal gravitropism and root elongation.; mizu-kussei 1 (MIZ1); CONTAINS InterPro DOMAIN/s: Protein of unknown function DUF617, plant (InterPro:IPR006460); BEST Arabidopsis thaliana protein match is: Protein of unknown f…	11.6509	15.388	12.1398	15.2779	21.1761	15.2387	3.13543	1.01547	4.40122	4.29386	4.81021	2.17702	11.3762	8.323	4.87868	8.48292	4.57686	6.31233	14.3619	11.8395	7.34746	10.4361	8.54726	9.94002
unigene26824	308	Abscisic stress-ripening protein 1	no hits & (original description: no original description)	3.43895	4.02011	23.1328	1.1027	0	1.08004	539.795	1102.24	557.329	537.476	722.829	491.947	127.938	96.9993	246.017	100.444	64.3593	95.6957	213.252	138.944	177.367	82.1475	55.8982	250.266
unigene78451	309	putative TIR-NBS-LRR protein	no hits & (original description: no original description)	7.76726	15.9641	20.5442	1.7974	5.04192	0.952416	3.13543	10.1547	6.60184	3.2204	0	7.61958	5.68808	0	4.87868	3.1811	6.61395	4.20682	2.0517	5.91973	3.15206	2.08721	0	0
unigene118259	310	Disease resistance protein RPS6; Resistance to Pseudomonas syringae 6	no hits & (original description: no original description)	9.70907	19.6206	27.0811	0	4.03354	5.7145	5.22571	8.12373	14.304	8.58773	3.84817	9.7966	1.89603	10.4037	8.78162	4.24146	7.71628	1.0517	9.23265	3.83204	3.15206	9.39246	0.949696	0
isotig20121	311	2-methylene-furan-3-one reductase; Enone oxidoreductase; FaEO; Quinone oxidoreductase; FaQR	(at1g23740 : 169.0) Oxidoreductase, zinc-binding dehydrogenase family protein; FUNCTIONS IN: oxidoreductase activity, zinc ion binding; INVOLVED IN: response to cold; LOCATED IN: in 6 components; EXPRESSED IN: 22 plant structures; EXPRESSED DURING: 14 growth stages; CONTAINS InterPro DOMAIN/s: GroES-like (InterPro:IPR011032), Alcohol dehydrogenase GroES-like (InterPro:IPR013154), Quinone oxidored…	24.2727	16.3497	13.0736	2.6961	4.03354	2.85725	68.9794	38.6334	85.4146	7.69568	36.5576	22.8587	75.1016	31.2196	105.379	33.9359	23.1488	26.2926	69.7948	146.727	26.2651	22.9593	129.173	33.7961
unigene207210	312	bet1-like protein At4g14600	no hits & (original description: no original description)	6.79926	10.3109	13.3089	18.0665	15.1863	16.8359	9.85256	6.63709	17.7083	3.47696	3.02947	7.08185	5.86725	9.75247	13.1129	6.35795	9.12285	5.57929	2.0517	4.07376	5.19145	9.67215	3.11405	7.19757
isotig58632	313	dehydrin 1	no hits & (original description: no original description)	5.97593	11.9699	9.5428	10.309	21.8648	14.8291	3.36745	4.20403	4.52886	8.89259	1.02842	4.67624	9.04974	14.4695	3.86391	8.69818	11.2525	8.35474	1.50082	1.00438	8.48641	5.35892	6.13504	1.01488
isotig49888	314	DEVIL-like protein	no hits & (original description: no original description)	34.9527	47.1257	34.5517	71.8959	37.3899	52.3839	34.4897	20.3093	19.8055	18.2489	20.2029	21.7702	26.5444	22.8882	30.2478	22.2677	20.9442	32.6029	34.1044	45.351	17.8617	13.5669	33.2441	24.8501
unigene113076	315	hypothetical protein 2_7151_02, partial	no hits & (original description: no original description)	8.73816	3.847	4.66915	10.7844	16.1342	10.4766	2.09029	1.01547	4.40122	2.14693	2.88613	4.35404	8.53212	10.4037	6.83015	8.48292	5.51163	8.41364	9.23265	12.8261	4.20275	3.13082	4.74848	6.95802
unigene38736	316	12-oxophytodienoate reductase 1; 12-oxophytodienoate-10,11-reductase 1; OPDA-reductase 1; LeOPR1	(at1g76690 : 527.0) Encodes one of the closely related 12-oxophytodienoic acid reductases. This enzyme is not expected to participate in jasmonic acid biosynthesis because during in vitro assays, it shows very little activity with the naturally occurring OPDA isomer. Shows activity towards 2,4,6-trinitrotoluene. Expressed predominately in root. Predicted to be a cytosolic protein.; 12-oxophytodie…	41.0674	29.5882	25.4945	28.2919	26.9894	23.8904	12.3212	22.8774	21.6958	10.8828	8.10617	6.96647	0.993518	2.40535	1.03135	4.32523	2.54747	3.61155	4.50656	2.2268	1.13159	2.31576	0.99908	0
isotig48612	317	1-aminocyclopropane-1-carboxylate oxidase; ACC oxidase; Ethylene-forming enzyme; EFE	(p31237|acco_actch : 335.0) 1-aminocyclopropane-1-carboxylate oxidase (EC 1.14.17.4) (ACC oxidase) (Ethylene-forming enzyme) (EFE) - Actinidia chinensis (Kiwi) (Yangtao) & (at1g77330 : 322.0) similar to 1-aminocyclopropane-1-carboxylate oxidase GI:3386565 from (Sorghum bicolor); 2-oxoglutarate (2OG) and Fe(II)-dependent oxygenase superfamily protein; CONTAINS InterPro DOMAIN/s: Oxoglutarate/iron-…	684.354	965.804	473.452	717.319	1503.89	1216	492.144	657.111	325.834	549.113	333.97	304.787	531.887	678.463	156.131	735.958	576.516	665.235	561.138	238.753	522.255	610.809	112.064	422.549
isotig12605	318	3-dehydrosphinganine reductase TSC10B; 3-ketodihydrosphingosine reductase; KDS reductase; 3-ketosphinganine reductase	no hits & (original description: no original description)	11.6509	7.69399	8.40447	20.6701	24.2053	19.0483	3.13543	5.07733	5.50153	2.14693	5.77225	1.08851	4.74007	13.5249	6.83015	1.06037	0	8.41364	8.2068	9.86621	0	3.13082	1.89939	1.988
unigene107274	319	Acid phosphatase 1; Apase-1(1); Flags: Precursor	(at5g51260 : 208.0) HAD superfamily, subfamily IIIB acid phosphatase ; FUNCTIONS IN: acid phosphatase activity; INVOLVED IN: biological_process unknown; LOCATED IN: endomembrane system; EXPRESSED IN: 24 plant structures; EXPRESSED DURING: 15 growth stages; CONTAINS InterPro DOMAIN/s: Acid phosphatase (Class B) (InterPro:IPR005519), Vegetative storage protein/acid phosphatase (InterPro:IPR014403),…	174.403	127.304	145.712	232.48	315.485	316.173	138.296	53.8248	109.461	50.1416	110.77	46.6438	208.779	213.995	52.6702	111.401	173.26	113.755	92.3122	44.0428	131.703	124.95	22.9694	61.653
isotig31512	320	Aldose 1-epimerase; Galactose mutarotase	(at3g17940 : 362.0) Galactose mutarotase-like superfamily protein; FUNCTIONS IN: isomerase activity, carbohydrate binding, aldose 1-epimerase activity, catalytic activity; INVOLVED IN: galactose metabolic process, hexose metabolic process, carbohydrate metabolic process; LOCATED IN: cellular_component unknown; EXPRESSED IN: 25 plant structures; EXPRESSED DURING: 16 growth stages; CONTAINS InterPr…	14.5636	12.5027	33.6179	24.2649	21.1761	23.8104	16.7223	12.1856	1.10031	4.29386	5.77225	4.35404	6.63609	9.36337	11.7088	7.42256	8.769	8.41364	15.3878	14.7993	3.15206	3.13082	18.0442	1.988
isotig111916	321	CASP-like protein 5A2; OsCASPL5A2	(at2g28370 : 82.8) Uncharacterised protein family (UPF0497); FUNCTIONS IN: molecular_function unknown; INVOLVED IN: biological_process unknown; LOCATED IN: plasma membrane; EXPRESSED IN: 23 plant structures; EXPRESSED DURING: 15 growth stages; CONTAINS InterPro DOMAIN/s: Uncharacterised protein family UPF0497, trans-membrane plant (InterPro:IPR006702); BEST Arabidopsis thaliana protein match is: …	3.83508	6.73224	9.32709	6.2819	10.0294	4.76208	2.09029	2.03093	1.10031	1.07347	0.962042	0	4.74007	4.12717	6.83015	5.29122	9.83715	7.07166	2.07427	0	5.3417	4.07841	3.79878	7.0107
unigene134856	322	Cation/H(+) antiporter 19; Protein CATION/H+ EXCHANGER 19; AtCHX19	(at3g17630 : 150.0) member of Putative Na+/H+ antiporter family; cation/H+ exchanger 19 (CHX19); FUNCTIONS IN: monovalent cation:hydrogen antiporter activity, sodium:hydrogen antiporter activity; INVOLVED IN: cation transport; LOCATED IN: integral to membrane; EXPRESSED IN: 23 plant structures; EXPRESSED DURING: 12 growth stages; CONTAINS InterPro DOMAIN/s: Cation/H+ exchanger (InterPro:IPR006153…	4.85454	6.73224	3.73532	22.4675	17.1425	7.61933	6.27086	2.03093	3.30092	2.14693	4.81021	2.17702	6.63609	10.4037	12.6846	8.48292	5.51163	23.0912	6.1551	1.97324	16.9161	7.30525	0	9.94002
unigene139994	323	Cation/H(+) antiporter 20; Protein CATION/H+ EXCHANGER 20; AtCHX20	(at3g53720 : 84.3) member of Putative Na+/H+ antiporter family. Involved in the osmoregulation through K(+) fluxes and possibly pH modulation of an active endomembrane system in guard cells.; cation/H+ exchanger 20 (CHX20); CONTAINS InterPro DOMAIN/s: Cation/H+ exchanger (InterPro:IPR006153); BEST Arabidopsis thaliana protein match is: cation/H+ exchanger 18 (TAIR:AT5G41610.1); Has 10038 Blast hi…	7.76726	8.65574	2.80149	16.1766	13.109	16.1911	4.18057	3.0464	4.40122	2.14693	2.88613	4.35404	9.48013	3.12112	12.6846	9.54329	4.4093	3.16984	2.0517	2.95986	12.6083	3.13082	0	3.97601
unigene141327	324	Cinnamoyl-CoA reductase-like SNL6; Protein SUPPRESSOR OF NH1-MEDIATED LESION 6	no hits & (original description: no original description)	10.0285	9.89159	9.74264	7.28755	7.38238	5.44973	4.81497	0	3.28441	0	0	2.12695	2.69615	1.13921	0	0	0	0	0	0	0	0	0	0
unigene74846	325	CO(2)-response secreted protease; Subtilisin-like serine protease; AtSBT5.2; Tripeptidyl-peptidase II; Flags: Precursor	no hits & (original description: no original description)	13.2393	12.5027	11.1938	18.4629	30.2515	20.0007	12.5229	6.0928	3.30092	8.51581	3.84817	7.61958	0.948013	8.323	0	3.1811	2.20465	1.0517	0	0	1.05069	1.04361	0.949696	0
isotig65930	326	Delta-aminolevulinic acid dehydratase; ALAD; ALADH; Porphobilinogen synthase	no hits & (original description: no original description)	3.88363	0.961749	5.60298	3.5948	2.01677	9.52416	1.04514	1.01547	2.20061	0	0	0	1.89603	6.24225	1.95342	5.30183	1.10233	0	9.23265	6.90635	4.20275	0	0.949696	2.98201
unigene20872	327	DET1- and DDB1-associated protein 1	(at5g41560 : 129.0) FUNCTIONS IN: molecular_function unknown; INVOLVED IN: biological_process unknown; LOCATED IN: chloroplast; EXPRESSED IN: 24 plant structures; EXPRESSED DURING: 15 growth stages; CONTAINS InterPro DOMAIN/s: Ubiquitin ligase, Det1/DDB1-complexing (InterPro:IPR018276); Has 1807 Blast hits to 1807 proteins in 277 species: Archae - 0; Bacteria - 0; Metazoa - 736; Fungi - 347; Plan…	4.16616	11.7862	4.66354	10.5678	12.632	9.87941	0	3.3023	3.44396	1.1207	0	0	2.09321	5.92701	3.19358	10.4276	6.00216	2.2801	3.55867	3.2371	2.21065	5.87133	2.00671	2.16693
unigene30890	328	Early nodulin-93; N-93	(original description: no original description)	21.2269	15.1572	17.8455	35.5615	31.3779	29.7782	22.3274	7.41697	8.57799	7.39403	6.52746	0	5.69377	9.85547	4.31568	12.7477	9.39512	8.17806	15.5663	7.14807	4.57575	18.5198	0	6.8119
isotig96140	329	FCS-Like Zinc finger 2	no hits & (original description: no original description)	4.85454	7.69399	9.3383	8.08829	19.1593	10.4766	0	0	6.42359	1.07347	1.92408	2.13239	1.89603	8.323	0.975736	1.06037	2.20465	7.36193	0	1.97324	14.7096	6.27312	0	0.994002
isotig108657	330	LOB domain-containing protein 6; Crown rootless-like protein 3; Protein ASYMMETRIC LEAVES 2	no hits & (original description: no original description)	3.88363	3.847	1.86766	4.49349	3.02515	5.18876	3.13543	6.0928	2.28204	0	0	1.08851	0	0	1.95147	1.06037	4.4093	0	3.07755	6.90931	2.10138	3.13082	0.949696	0
unigene15498	331	L-type lectin-domain containing receptor kinase S.1; LecRK-S.1; Flags: Precursor	(at3g53810 : 168.0) Concanavalin A-like lectin protein kinase family protein; FUNCTIONS IN: kinase activity; INVOLVED IN: protein amino acid phosphorylation; LOCATED IN: endomembrane system; EXPRESSED IN: 22 plant structures; EXPRESSED DURING: 11 growth stages; CONTAINS InterPro DOMAIN/s: Legume lectin, beta chain (InterPro:IPR001220), Protein kinase, ATP binding site (InterPro:IPR017441), Serine…	2.91272	4.80874	5.60298	17.974	19.1593	15.2387	0	0	3.30092	2.14693	3.84817	3.26553	9.48013	6.24225	9.75736	14.8451	2.20465	9.46534	3.07755	9.86621	11.5576	9.39246	6.64787	6.95802
isotig47150	332	Probable aspartyl protease At4g16563; Flags: Precursor	(at3g52500 : 278.0) Eukaryotic aspartyl protease family protein; FUNCTIONS IN: aspartic-type endopeptidase activity; INVOLVED IN: proteolysis; LOCATED IN: cell wall, membrane, plant-type cell wall; EXPRESSED IN: 22 plant structures; EXPRESSED DURING: 13 growth stages; CONTAINS InterPro DOMAIN/s: Peptidase aspartic (InterPro:IPR021109), Peptidase aspartic, catalytic (InterPro:IPR009007), Peptidase…	33.9818	17.3115	51.3606	56.6746	15.1258	43.8597	31.3961	32.4949	3.30092	0	17.3168	3.26553	5.68808	6.24225	15.6118	18.0994	9.92093	11.6771	15.3878	10.6821	4.20275	8.34885	44.3793	11.2014
unigene133566	333	Probable aspartyl protease At4g16563; Flags: Precursor	(at5g45120 : 84.3) Eukaryotic aspartyl protease family protein; FUNCTIONS IN: aspartic-type endopeptidase activity; INVOLVED IN: proteolysis; CONTAINS InterPro DOMAIN/s: Peptidase aspartic (InterPro:IPR021109), Peptidase aspartic, catalytic (InterPro:IPR009007), Peptidase A1 (InterPro:IPR001461), Peptidase aspartic, active site (InterPro:IPR001969); BEST Arabidopsis thaliana protein match is: Euk…	11.113	11.0361	10.0555	10.7844	26.4126	14.111	14.8818	7.35604	11.1439	4.29386	3.84817	7.61958	9.48013	8.4312	3.56144	2.3275	6.61395	7.04853	5.45445	2.95986	17.3248	9.01989	8.54726	4.97001
isotig74477	334	Probable disease resistance protein RPP1; Probable NAD(+) hydrolase RPP1; Protein RECOGNITION OF PERONOSPORA PARASITICA 1	no hits & (original description: no original description)	4.85454	12.5027	14.0074	10.7844	6.05031	11.429	8.36114	4.06694	4.40122	2.14693	1.92408	4.35404	5.68808	4.1615	1.95147	9.54329	7.71628	9.46534	2.0517	3.94649	9.45619	11.4797	7.59757	12.922
unigene13961	335	RING-H2 finger protein ATL67; RING-type E3 ubiquitin transferase ATL67	(at2g46160 : 122.0) RING/U-box superfamily protein; FUNCTIONS IN: zinc ion binding; CONTAINS InterPro DOMAIN/s: Zinc finger, RING-type (InterPro:IPR001841), Zinc finger, C3HC4 RING-type (InterPro:IPR018957); BEST Arabidopsis thaliana protein match is: RING/U-box superfamily protein (TAIR:AT3G61550.1); Has 8150 Blast hits to 8125 proteins in 272 species: Archae - 0; Bacteria - 0; Metazoa - 1983; F…	12.6218	6.73224	19.6272	43.9688	15.5079	12.3776	6.27086	11.1701	7.70214	3.2204	5.77225	8.70809	6.64368	16.646	6.83015	9.54329	17.603	10.517	10.2585	9.78235	2.02993	8.34885	6.64787	9.94002
unigene53058	336	Serine/threonine-protein kinase BRI1-like 1; BRASSINOSTEROID INSENSITIVE 1-like protein 1; Flags: Precursor	no hits & (original description: no original description)	4.85454	3.847	6.53681	7.18959	5.04192	0.952416	5.22571	1.01547	3.30092	0	0	1.08851	0.948013	3.12112	6.83015	6.36219	2.20465	4.20682	3.07755	6.90635	4.20275	3.13082	2.84909	1.988
isotig35700	337	Shikimate O-hydroxycinnamoyltransferase; Hydroxycinnamoyl transferase; Hydroxycinnamoyl-Coenzyme A shikimate/quinate hydroxycinnamoyltransferase	(at1g78990 : 213.0) HXXXD-type acyl-transferase family protein; FUNCTIONS IN: transferase activity, transferring acyl groups other than amino-acyl groups, transferase activity; INVOLVED IN: biological_process unknown; LOCATED IN: cellular_component unknown; EXPRESSED IN: root; CONTAINS InterPro DOMAIN/s: Transferase (InterPro:IPR003480); BEST Arabidopsis thaliana protein match is: HXXXD-type acyl…	78.6435	93.2896	81.2432	116.831	139.161	161.911	63.7537	77.1754	49.5138	28.9836	50.0262	45.7175	7.63246	14.5652	0	14.8451	12.1256	12.6205	9.23265	16.7726	21.0138	11.4797	11.3964	7.96991
unigene56105	338	Subtilisin-like protease SBT5.4; Subtilase subfamily 5 member 4; AtSBT5.4; Flags: Precursor	(at5g59810 : 139.0) SBT5.4; FUNCTIONS IN: identical protein binding, serine-type endopeptidase activity; INVOLVED IN: proteolysis, negative regulation of catalytic activity; EXPRESSED IN: 12 plant structures; EXPRESSED DURING: 4 anthesis, C globular stage, petal differentiation and expansion stage; CONTAINS InterPro DOMAIN/s: Protease-associated PA (InterPro:IPR003137), Proteinase inhibitor, prop…	15.8879	13.4645	14.9534	29.1682	33.2505	22.858	11.53	9.1392	12.1034	8.65965	4.81021	4.35404	0	0	0	1.06037	0	0	0	0	0	0	0	0
isotig16748	339	Thaumatin-like protein; Flags: Precursor	(p31110|tlp_orysa : 229.0) Thaumatin-like protein precursor - Oryza sativa (Rice) & (at4g11650 : 177.0) osmotin-like protein; osmotin 34 (OSM34); INVOLVED IN: defense response to fungus, incompatible interaction, response to salt stress, defense response to bacterium, incompatible interaction, response to other organism; LOCATED IN: endomembrane system; EXPRESSED IN: 6 plant structures; EXPRESSED…	8.37699	20.5054	0	16.3878	40.6732	58.1488	0	0	0	0	0	0	0	0	0	3.14716	0	0	0	0	4.0441	2.01207	1.85571	2.4035
unigene145998	340	Topless-related protein 1; Protein MODIFIER OF SNC1 10	no hits & (original description: no original description)	11.6509	12.5027	3.73532	8.98699	11.0942	14.251	4.18057	3.0464	6.60184	5.36733	1.92408	5.44255	2.84404	5.20603	10.7331	10.6037	6.61395	8.41364	15.3878	7.89297	5.25344	1.04361	2.84909	10.7531
unigene188995	341	Zeatin O-glucosyltransferase; Trans-zeatin O-beta-D-glucosyltransferase	(p56725|zox_phavu : 210.0) Zeatin O-xylosyltransferase (EC 2.4.2.40) (Zeatin O-beta-D-xylosyltransferase) - Phaseolus vulgaris (Kidney bean) (French bean) & (at4g34135 : 204.0) The At4g34135 gene encodes a flavonol 7-O-glucosyltransferase (EC 2.4.1.237) that glucosylates also with a 20 fold lower activity flavonols (kaempferol and quercetin) at the 3-O-position.; UDP-glucosyltransferase 73B2 (UGT…	29.1418	18.782	22.8545	37.6025	35.7674	22.2932	5.33336	22.4672	14.6847	5.7001	12.5085	3.26553	17.3723	17.4762	14.2106	22.8328	23.097	23.1396	6.1551	20.9134	11.255	20.8763	10.0117	21.2528
unigene120285	342	uncharacterized protein LOC116255845 isoform X2	no hits & (original description: no original description)	17.4763	20.1967	12.1398	26.943	29.2432	21.9056	5.22571	4.06186	15.4043	4.29386	7.69634	6.53107	14.2202	20.8075	7.80589	4.24146	14.3302	10.517	4.1034	5.91973	12.6083	11.4797	5.69818	6.95802
isotig49685	343	adenylosuccinate synthetase, chloroplastic	(o24396|pura_wheat : 228.0) Adenylosuccinate synthetase, chloroplast precursor (EC 6.3.4.4) (IMP--aspartate ligase) (AdSS) (AMPSase) (Fragment) - Triticum aestivum (Wheat) & (at3g57610 : 224.0) encoding adenylosuccinate synthetase (AdSS), the enzyme involved in the first step of the formation of the purine nucleotide AMP (conversion of IMP to adenylo-succinate); adenylosuccinate synthase (ADSS); …	342.377	306.403	293.497	272.988	272.934	212.648	124.034	151.696	111.172	107.624	110.656	104.566	146.354	172.313	154.018	194.319	252.927	196.026	152.689	134.021	185.214	235.086	199.174	147.366
unigene164063	344	kinase RLK-Pelle-LRR-I-1 family	no hits & (original description: no original description)	6.79635	25.0055	4.66915	1.7974	13.0999	11.429	2.09029	3.0464	3.30092	5.38021	6.7343	3.22308	0.948013	9.36337	9.75736	6.36219	9.92093	4.20682	0	0.986621	5.25344	4.17443	0	10.934
unigene22402	345	Poly [ADP-ribose] polymerase 1	no hits & (original description: no original description)	11.6509	6.73224	13.8253	2.6961	3.02515	4.76208	4.18057	2.03093	2.20061	1.07347	1.92408	3.26553	6.63609	6.24225	4.87868	2.12073	8.8186	8.41364	4.1034	1.97324	4.20275	5.21803	2.84909	3.02077
isotig51058	346	probable LRR receptor-like serine/threonine-protein kinase At3g47570	(at2g24130 : 165.0) Leucine-rich receptor-like protein kinase family protein; FUNCTIONS IN: protein serine/threonine kinase activity, protein kinase activity, ATP binding; INVOLVED IN: transmembrane receptor protein tyrosine kinase signaling pathway, protein amino acid phosphorylation; LOCATED IN: endomembrane system; EXPRESSED IN: 15 plant structures; EXPRESSED DURING: 7 growth stages; CONTAINS …	318.354	752.234	242.528	384.888	567.691	528.248	93.0177	137.887	314.932	254.716	161.762	500.279	47.3703	205.155	71.2287	117.363	115.572	92.7972	87.2455	80.5754	90.0965	121.483	21.843	151.558
unigene62503	347	PUTATIVE PSEUDOGENE: Putative cysteine-rich receptor-like protein kinase 9; Cysteine-rich RLK9; Flags: Precursor	no hits & (original description: no original description)	7.76726	1.9235	1.86766	4.49349	5.04192	0.952416	0	0	0	2.14693	0	0	0	6.21208	1.95147	4.24146	2.20465	1.0517	4.1034	0.986621	0	0	6.64787	2.98201
isotig67017	348	1-aminocyclopropane-1-carboxylate oxidase; ACC oxidase; Ethylene-forming enzyme; EFE	(at4g10490 : 89.4) 2-oxoglutarate (2OG) and Fe(II)-dependent oxygenase superfamily protein; FUNCTIONS IN: oxidoreductase activity, acting on paired donors, with incorporation or reduction of molecular oxygen, 2-oxoglutarate as one donor, and incorporation of one atom each of oxygen into both donors, oxidoreductase activity; INVOLVED IN: secondary metabolic process; LOCATED IN: cellular_component …	11.6509	6.73224	3.73532	9.88569	5.04192	3.80967	0	0	0	1.07347	3.84817	1.08851	3.79205	3.12112	2.92721	0	1.10233	2.10341	2.44665	6.33016	3.15522	1.04361	0	1.16696
isotig35390	349	AAA-ATPase At3g28510	(at3g28510 : 177.0) P-loop containing nucleoside triphosphate hydrolases superfamily protein; FUNCTIONS IN: nucleoside-triphosphatase activity, ATPase activity, nucleotide binding, ATP binding; EXPRESSED IN: 7 plant structures; EXPRESSED DURING: LP.06 six leaves visible, LP.04 four leaves visible, 4 anthesis, 4 leaf senescence stage; CONTAINS InterPro DOMAIN/s: ATPase, AAA-type, core (InterPro:IP…	17.8229	68.4178	15.4035	16.6106	34.9224	36.0842	7.32436	8.75332	0	20.8725	9.65025	43.1203	1.83725	3.12112	0	2.12073	5.57115	3.15511	1.02585	2.95986	0	4.34662	0	2.03075
unigene64731	350	ABC transporter G family member 38; OsABCG38; Pleiotropic drug resistance protein 15; OsPDR15	(q7fmw4|pdr15_orysa : 117.0) Pleiotropic drug resistance protein 15 - Oryza sativa (Rice) & (at1g59870 : 116.0) ATP binding cassette transporter. Localized to the plasma membrane in uninfected cells. In infected leaves, the protein concentrated at infection sites. Contributes to nonhost resistance to inappropriate pathogens that enter by direct penetration in a salicylic acid├▒dependent manner. R…	6.79635	16.3497	22.4119	5.39219	14.1446	2.85725	2.09029	4.06186	6.03958	10.7347	6.74103	21.7702	3.556	20.8085	21.6223	8.48398	11.0233	7.31671	7.18095	10.8528	8.40551	6.26164	4.74848	3.98197
isotig32326	351	Aspartic proteinase Asp1; OSAP1; OsAsp1; Nucellin-like protein; Flags: Precursor	(at1g49050 : 303.0) Eukaryotic aspartyl protease family protein; FUNCTIONS IN: aspartic-type endopeptidase activity; INVOLVED IN: proteolysis; LOCATED IN: endomembrane system; EXPRESSED IN: 24 plant structures; EXPRESSED DURING: 13 growth stages; CONTAINS InterPro DOMAIN/s: Peptidase aspartic (InterPro:IPR021109), Peptidase aspartic, catalytic (InterPro:IPR009007), Peptidase A1 (InterPro:IPR00146…	118.988	208.767	138.925	148.445	184.514	146.598	53.2396	56.7371	65.3241	68.1243	55.0038	89.0816	68.7461	194.893	94.4064	117.616	131.835	100.055	59.9702	96.4363	93.8779	124.363	29.0417	45.8871
isotig32080	352	Benzyl alcohol O-benzoyltransferase; Benzoyl coenzyme A:benzyl alcohol benzoyl transferase	(at5g17540 : 387.0) HXXXD-type acyl-transferase family protein; FUNCTIONS IN: transferase activity, transferring acyl groups other than amino-acyl groups; INVOLVED IN: biological_process unknown; LOCATED IN: cellular_component unknown; EXPRESSED IN: 9 plant structures; EXPRESSED DURING: 4 anthesis, C globular stage, F mature embryo stage, petal differentiation and expansion stage; CONTAINS InterP…	675.1	1177.72	665.561	737.878	721.353	674.019	322.742	373.708	353.203	297.464	305.157	547.093	508.529	531.281	549.447	705.267	931.103	749.232	235.891	551.078	644.993	835.381	116.844	476.445
unigene30597	353	Calcium-binding protein KIC; KCBP-interacting calcium-binding protein	no hits & (original description: no original description)	14.5636	52.8962	51.2196	26.961	44.3689	18.0959	15.6782	10.1547	11.0218	8.58773	23.1929	45.7207	0	0	1.95147	5.30183	0	0	2.0517	0	1.05069	0	1.89939	10.938
unigene129448	354	Callose synthase 5; 1,3-beta-glucan synthase; Protein GLUCAN SYNTHASE-LIKE 2; Protein LESS ADHERENT POLLEN 1	(at2g13680 : 258.0) Responsible for the synthesis of callose deposited at the primary cell wall of meiocytes, tetrads and microspores. Required for exine formation during microgametogenesis and for pollen viability. Highest expression in meiocytes, tetrads, microspores and mature pollen.; callose synthase 5 (CALS5); FUNCTIONS IN: 1,3-beta-glucan synthase activity; INVOLVED IN: in 6 processes; LOC…	13.5927	9.61749	12.2033	0.898699	8.06708	0.952416	3.13543	1.01344	0	0	0.962042	1.08851	11.3762	6.24225	5.85442	6.36113	9.92093	11.248	13.3361	8.87959	5.64325	4.17443	4.74848	0
unigene67178	355	Carboxypeptidase Y homolog A; Flags: Precursor	(at1g15000 : 108.0) serine carboxypeptidase-like 50 (scpl50); FUNCTIONS IN: serine-type carboxypeptidase activity; INVOLVED IN: proteolysis; LOCATED IN: vacuole; EXPRESSED IN: 22 plant structures; EXPRESSED DURING: 13 growth stages; CONTAINS InterPro DOMAIN/s: Peptidase S10, serine carboxypeptidase (InterPro:IPR001563), Peptidase S10, serine carboxypeptidase, active site (InterPro:IPR018202); BES…	10.68	14.4262	10.2721	3.82936	5.04192	9.17844	5.22571	2.03093	1.10031	2.14693	1.92408	4.35404	6.63609	2.08075	3.90294	5.30183	4.4093	1.0517	0	2.95986	2.10138	2.08721	3.79878	0.994002
isotig101919	356	COBRA-like protein 5; Protein BRITTLE CULM1; Flags: Precursor	(at5g60920 : 84.7) Encodes a glycosylphosphatidylinositol-anchored protein localized primarily in the plasma membrane of the longitudinal sides of root cells. Necessary for oriented cell expansion in Arabidopsis. Cob mutants have abnormal roots that expand radially rather than longitudinally under certain growth conditions.; COBRA (COB); FUNCTIONS IN: molecular_function unknown; INVOLVED IN: resp…	32.4555	37.5082	31.1563	29.3641	38.5818	32.0821	3.13543	9.1392	16.5046	7.51426	17.3187	11.9736	0	0	0	0	0	0	0	0	0	0	0	0
isotig43767	357	Cysteine-rich receptor-like protein kinase 10; Cysteine-rich RLK10; Receptor-like protein kinase 4; Flags: Precursor	(at4g23180 : 442.0) Encodes a receptor-like protein kinase. Naming convention from Chen et al 2003 (PMID 14756307); cysteine-rich RLK (RECEPTOR-like protein kinase) 10 (CRK10); FUNCTIONS IN: protein serine/threonine kinase activity, protein kinase activity, kinase activity, ATP binding; INVOLVED IN: protein amino acid phosphorylation; LOCATED IN: plasma membrane; EXPRESSED IN: 22 plant structures…	97.1664	222.079	172.754	73.3302	137.913	83.8069	49.1207	69.0517	96.8269	69.0861	59.6466	136.192	89.1133	91.9962	58.7315	51.8179	58.4177	44.1716	52.3173	64.1304	47.281	67.8344	28.4852	57.6521
unigene24138	358	Cysteine-rich receptor-like protein kinase 2; Cysteine-rich RLK2; Flags: Precursor	(at1g70520 : 102.0) Encodes a cysteine-rich receptor-like protein kinase.; cysteine-rich RLK (RECEPTOR-like protein kinase) 2 (CRK2); FUNCTIONS IN: kinase activity; INVOLVED IN: response to ozone; LOCATED IN: plasma membrane; EXPRESSED IN: 23 plant structures; EXPRESSED DURING: 13 growth stages; CONTAINS InterPro DOMAIN/s: Protein kinase, ATP binding site (InterPro:IPR017441), Protein kinase, cat…	79.3309	114.576	79.0337	59.7931	96.4399	44.3255	6.27086	40.4511	43.3917	53.9932	23.0919	94.3946	62.7727	73.0998	46.4763	77.7905	112.819	69.5577	23.5104	52.3659	52.1667	77.9303	32.0143	41.3942
isotig16205	359	Cysteine-rich receptor-like protein kinase 2; Cysteine-rich RLK2; Flags: Precursor	(at1g70520 : 416.0) Encodes a cysteine-rich receptor-like protein kinase.; cysteine-rich RLK (RECEPTOR-like protein kinase) 2 (CRK2); FUNCTIONS IN: kinase activity; INVOLVED IN: response to ozone; LOCATED IN: plasma membrane; EXPRESSED IN: 23 plant structures; EXPRESSED DURING: 13 growth stages; CONTAINS InterPro DOMAIN/s: Protein kinase, ATP binding site (InterPro:IPR017441), Protein kinase, cat…	1115.54	1180.63	929.791	705.257	1236.81	952.939	359.489	334.207	659.689	478.554	395.539	570.631	409.639	842.584	336.861	639.717	962.624	706.731	426.077	442.168	645.905	875.312	280.962	565.007
unigene4893	360	Cysteine-rich receptor-like protein kinase 42; Cysteine-rich RLK42; Flags: Precursor	(at5g40380 : 133.0) Encodes a cysteine-rich receptor-like protein kinase.; cysteine-rich RLK (RECEPTOR-like protein kinase) 42 (CRK42); FUNCTIONS IN: kinase activity; INVOLVED IN: protein amino acid phosphorylation; LOCATED IN: endomembrane system; EXPRESSED IN: 11 plant structures; EXPRESSED DURING: 7 growth stages; CONTAINS InterPro DOMAIN/s: Protein kinase, ATP binding site (InterPro:IPR017441…	114.558	132.281	105.428	101.817	118.589	108.63	4.8317	44.4398	29.2208	47.0758	33.2299	81.1735	74.0929	82.4757	55.6784	92.8392	123.825	78.0986	53.6694	60.7542	66.8395	85.8669	25.7918	134.773
isotig57762	361	Cysteine-rich receptor-like protein kinase 42; Cysteine-rich RLK42; Flags: Precursor	(at5g40380 : 230.0) Encodes a cysteine-rich receptor-like protein kinase.; cysteine-rich RLK (RECEPTOR-like protein kinase) 42 (CRK42); FUNCTIONS IN: kinase activity; INVOLVED IN: protein amino acid phosphorylation; LOCATED IN: endomembrane system; EXPRESSED IN: 11 plant structures; EXPRESSED DURING: 7 growth stages; CONTAINS InterPro DOMAIN/s: Protein kinase, ATP binding site (InterPro:IPR017441…	97.9597	109.628	72.9414	82.0871	101.779	77.92	7.71002	49.1882	51.491	68.3884	32.5699	164.497	55.9821	86.9191	59.5433	99.4516	122.437	82.3432	41.7901	89.5023	90.541	92.378	26.449	89.6998
isotig61533	362	Cysteine-rich receptor-like protein kinase 7; Cysteine-rich RLK7; Flags: Precursor	(at4g23150 : 203.0) Encodes a cysteine-rich receptor-like protein kinase.; cysteine-rich RLK (RECEPTOR-like protein kinase) 7 (CRK7); FUNCTIONS IN: kinase activity; INVOLVED IN: protein amino acid phosphorylation; LOCATED IN: endomembrane system; EXPRESSED IN: 11 plant structures; EXPRESSED DURING: 9 growth stages; CONTAINS InterPro DOMAIN/s: Protein kinase, ATP binding site (InterPro:IPR017441),…	103.869	255.398	222.815	166.566	159.357	199.107	66.4826	91.1036	116.035	140.3	84.8973	176.592	86.237	151.21	149.963	134.481	121.044	122.757	63.2098	113.368	125.95	144.93	46.8789	184.655
unigene146623	363	Disease resistance protein RGA2; Blight resistance protein RPI; RGA2-blb	no hits & (original description: no original description)	97.2529	200.47	229.998	89.5472	89.955	86.1137	63.6482	39.2559	59.8005	61.8016	35.2002	87.4869	84.2443	104.523	124.128	73.2712	77.5255	64.2676	90.0061	111.491	76.8263	65.7347	81.691	107.452
isotig29466	364	Disease resistance protein RPS6; Resistance to Pseudomonas syringae 6	(at1g72840 : 100.0) Disease resistance protein (TIR-NBS-LRR class); FUNCTIONS IN: transmembrane receptor activity, ATP binding; INVOLVED IN: signal transduction, defense response, apoptosis, innate immune response; LOCATED IN: intrinsic to membrane; EXPRESSED IN: ovule, embryo, sperm cell, root, seed; EXPRESSED DURING: E expanded cotyledon stage, D bilateral stage; CONTAINS InterPro DOMAIN/s: NB-…	86.6758	132.721	124.201	36.8466	112.861	47.6208	61.6634	58.897	50.6141	48.306	39.6515	56.6026	55.9707	105.078	37.078	38.1731	54.0261	29.4477	60.5252	52.2909	56.7372	36.5262	34.1891	22.3263
unigene102600	365	Disease resistance protein RPV1; NAD(+) hydrolase RPV1; Resistance to Plasmopara viticola protein; MrRVP1	(at1g69550 : 193.0) disease resistance protein (TIR-NBS-LRR class); FUNCTIONS IN: transmembrane receptor activity, nucleoside-triphosphatase activity, nucleotide binding, ATP binding; INVOLVED IN: signal transduction, defense response, apoptosis, innate immune response; LOCATED IN: intrinsic to membrane, endomembrane system; EXPRESSED IN: 21 plant structures; EXPRESSED DURING: 13 growth stages; C…	205.977	330.905	379.905	175.545	219.996	198.581	101.123	87.391	126.314	112.886	116.828	114.019	147.355	218	152.915	155.893	123.665	140.14	199.5	140.298	144.166	141.826	104.102	174.98
isotig81208	366	Disease resistance protein RRS1; Disease resistance protein RCH2; Probable WRKY transcription factor 52; Resistance to Colletotrichum higginsianum 2 protein; Resistance to Ralstonia solanacearum 1 protein	(at1g33560 : 80.1) Encodes a NBS-LRR disease resistance protein that possesses N-terminal kinase subdomains. Activation tagged mutant of ADR1 showed elevated levels of SA and reactive oxygen species in addition to number of defense gene transcripts. Exhibits resistance to number of microbial pathogens.; ACTIVATED DISEASE RESISTANCE 1 (ADR1); FUNCTIONS IN: kinase activity; INVOLVED IN: response to…	11.6509	33.6612	11.206	4.49349	21.167	11.429	2.09029	7.10826	8.80245	7.51426	3.84817	19.5932	0	4.1615	0	0	0	1.0517	0	0	2.10138	2.08721	0	1.988
isotig61041	367	Ethylene-response factor C3; Sl.ERF.C.3; Ethylene-responsive element-binding factor C3; Ethylene-responsive transcription factor C3	(at5g47220 : 94.7) Encodes a member of the ERF (ethylene response factor) subfamily B-3 of ERF/AP2 transcription factor family (ATERF-2). The protein contains one AP2 domain. Functions as activator of GCC box├▒dependent transcription. Positive regulator of JA-responsive defense genes and resistance to F. oxysporum and enhances JA inhibition of root elongation.; ethylene responsive element binding…	34.9527	32.6995	13.0736	11.6831	27.2264	16.192	0	5.92829	16.5046	4.29386	7.69634	9.7966	7.58411	11.4441	11.7088	12.6894	9.92424	7.36193	15.3878	7.68677	8.40551	5.21803	9.49696	26.8381
unigene30595	368	Germin-like protein 8-4; Germin-like protein 1; OsGER1; Flags: Precursor	(at1g02335 : 168.0) germin-like protein subfamily 2 member 2 precursor (GL22); FUNCTIONS IN: manganese ion binding, nutrient reservoir activity; LOCATED IN: endomembrane system, apoplast; CONTAINS InterPro DOMAIN/s: Cupin, RmlC-type (InterPro:IPR011051), Cupin 1 (InterPro:IPR006045), RmlC-like jelly roll fold (InterPro:IPR014710), Germin (InterPro:IPR001929), Germin, manganese binding site (Inter…	49.5163	64.5622	249.308	80.8829	150.58	103.443	50.1669	44.8318	81.4227	54.7811	65.4679	40.2597	145.046	28.0901	128.797	45.5957	34.1721	31.2914	30.7765	37.4916	72.4964	31.3082	51.2836	40.7541
isotig42738	369	Glucose-6-phosphate exchanger SLC37A2; Solute carrier family 37 member 2	(at3g47420 : 496.0) Encodes a Pi starvation-responsive protein AtPS3.; phosphate starvation-induced gene 3 (PS3); FUNCTIONS IN: sugar:hydrogen symporter activity; INVOLVED IN: carbohydrate transport, transmembrane transport; EXPRESSED IN: 22 plant structures; EXPRESSED DURING: 13 growth stages; CONTAINS InterPro DOMAIN/s: Major facilitator superfamily (InterPro:IPR020846), Major facilitator super…	330.108	321.22	363.811	394.529	429.78	358.381	165.669	132.011	214.56	231.892	145.268	204.64	222.137	348.776	179.556	279.937	329.595	239.977	166.374	212.381	267.925	232.724	93.0702	196.812
isotig107577	370	G-type lectin S-receptor-like serine/threonine-protein kinase At5g24080; Flags: Precursor	(at5g24080 : 92.4) Protein kinase superfamily protein; FUNCTIONS IN: protein serine/threonine kinase activity, protein kinase activity, kinase activity, ATP binding; INVOLVED IN: protein amino acid phosphorylation; LOCATED IN: cellular_component unknown; EXPRESSED IN: sperm cell, stamen; EXPRESSED DURING: 4 anthesis; CONTAINS InterPro DOMAIN/s: Protein kinase, ATP binding site (InterPro:IPR017441…	0.970907	10.5792	27.0811	1.7974	3.02515	3.80967	1.04514	1.01547	1.10031	2.14693	0.962042	6.53107	0	1.04037	1.95147	0	1.10233	0	1.02585	0	0	0	0	0.994002
unigene37604	371	Isoflavone reductase; IFR; 2'-hydroxyisoflavone reductase; NADPH:isoflavone oxidoreductase	(at1g75290 : 142.0) encodes a protein whose sequence is similar to an isoflavone reductase; NAD(P)-binding Rossmann-fold superfamily protein; FUNCTIONS IN: oxidoreductase activity, acting on NADH or NADPH; INVOLVED IN: metabolic process; LOCATED IN: cellular_component unknown; EXPRESSED IN: sepal, male gametophyte, flower, carpel; EXPRESSED DURING: 4 anthesis, petal differentiation and expansion …	14.7461	24.1918	12.109	0	2.53004	16.9625	0	0	0	1.85495	0	0	5.42358	1.96943	23.5865	19.9137	5.05967	7.47867	18.9044	7.13229	0	5.13141	8.7638	21.542
unigene145635	372	Jacalin-related lectin 19	(at1g19715 : 130.0) Mannose-binding lectin superfamily protein; FUNCTIONS IN: molecular_function unknown; INVOLVED IN: biological_process unknown; LOCATED IN: cellular_component unknown; EXPRESSED IN: 22 plant structures; EXPRESSED DURING: 13 growth stages; CONTAINS InterPro DOMAIN/s: Mannose-binding lectin (InterPro:IPR001229); BEST Arabidopsis thaliana protein match is: Mannose-binding lectin s…	75.6337	245.242	52.6493	47.7128	103.963	69.1102	3.01628	24.0005	14.3546	34.308	16.3114	101.916	20.6961	190.147	36.7121	4.73665	20.4107	19.1968	1.60956	33.4425	5.61488	10.8806	10.4001	15.5512
isotig22167	373	LEAF RUST 10 DISEASE-RESISTANCE LOCUS RECEPTOR-LIKE PROTEIN KINASE-like 1.2; Probable receptor-like serine/threonine-protein kinase LRK10L-1.2; Flags: Precursor	(at1g18390 : 391.0) Protein kinase superfamily protein; FUNCTIONS IN: protein serine/threonine kinase activity, protein kinase activity, kinase activity, ATP binding; INVOLVED IN: protein amino acid phosphorylation; EXPRESSED IN: 22 plant structures; EXPRESSED DURING: 13 growth stages; CONTAINS InterPro DOMAIN/s: Protein kinase, ATP binding site (InterPro:IPR017441), Protein kinase, catalytic dom…	143.694	233.705	124.199	125.818	139.034	115.242	31.3564	52.8042	82.523	53.6733	87.5458	119.743	60.6766	92.121	117.102	78.5444	123.46	73.6193	63.6027	112.488	79.8754	96.0118	101.617	106.358
unigene112389	374	Leucine-rich repeat protein SHOC-2; Protein soc-2 homolog; Protein sur-8 homolog	no hits & (original description: no original description)	16.5054	91.2796	64.4333	17.0312	20.1677	15.2387	7.316	6.0928	6.60184	6.3152	5.77225	20.6284	0	3.12112	0	1.06037	0	0	0	0.986621	1.05069	0	0	0
unigene81725	375	Leucine-rich repeat protein SHOC-2; Protein soc-2 homolog; Protein sur-8 homolog	no hits & (original description: no original description)	24.2727	37.5082	23.3457	15.2779	16.1342	9.52416	1.04514	7.10826	25.307	6.53204	14.2652	26.1243	0.948013	4.1615	7.80589	4.24146	3.30698	2.10341	6.1551	4.93311	2.10138	7.30525	1.89939	4.97001
unigene74845	376	Leucine-rich repeat receptor-like serine/threonine-protein kinase BAM1; Protein BARELY ANY MERISTEM 1; Flags: Precursor	no hits & (original description: no original description)	17.4763	26.929	7.47064	7.18959	9.07546	7.61933	3.13543	3.0464	9.90276	4.29386	12.5065	7.61958	2.84404	8.323	6.83015	4.24146	1.10233	1.0517	2.0517	2.95986	2.10138	2.08721	1.89939	0.994002
unigene49236	377	Linoleate 9S-lipoxygenase 5; Lipoxygenase 5; AtLOX5	(at3g22400 : 95.5) LOX5; FUNCTIONS IN: oxidoreductase activity, acting on single donors with incorporation of molecular oxygen, incorporation of two atoms of oxygen, lipoxygenase activity, iron ion binding, metal ion binding; INVOLVED IN: root development; LOCATED IN: chloroplast; EXPRESSED IN: 22 plant structures; EXPRESSED DURING: 13 growth stages; CONTAINS InterPro DOMAIN/s: Lipoxygenase, LH2 …	3.4642	23.1435	3.02748	1.94478	0	6.58405	0	0	1.7935	0	1.8577	6.16533	0	0	1.33383	1.69658	7.38558	0	0	1.75717	0	0	0	0
unigene146244	378	Lipase-like PAD4; Protein ENHANCED DISEASE SUSCEPTIBILITY 9; Protein PHYTOALEXIN DEFICIENT 4; AtPAD4	no hits & (original description: no original description)	268.788	868.657	477.78	219.196	379.938	267.308	115.054	298.499	209.058	316.189	151.491	574.686	85.7279	292.081	139.509	78.4649	76.0605	54.6887	63.5832	103.526	110.792	77.1632	33.2394	64.6102
unigene146318	379	Lipase-like PAD4; Protein ENHANCED DISEASE SUSCEPTIBILITY 9; Protein PHYTOALEXIN DEFICIENT 4; AtPAD4	no hits & (original description: no original description)	749.103	2152.85	1091.43	701.569	1141.87	864.683	287.707	502.901	336.206	491.729	281.8	926.229	181.047	492.628	227.601	189.546	157.64	94.5041	122.087	268.737	208.96	172.194	65.529	181.899
unigene158831	380	Lipase-like PAD4; Protein ENHANCED DISEASE SUSCEPTIBILITY 9; Protein PHYTOALEXIN DEFICIENT 4; AtPAD4	(at3g52430 : 81.3) Encodes a lipase-like gene that is important for salicylic acid signaling and function in resistance (R) gene-mediated and basal plant disease resistance. PAD4 can interact directly with EDS1, another disease resistance signaling protein. Expressed at elevated level in response to green peach aphid (GPA) feeding, and modulates the GPA feeding-induced leaf senescence through a m…	91.2527	388.734	158.042	101.784	181.481	157.072	36.3657	79.4785	52.0995	90.2881	61.2715	205.401	28.4821	85.7778	30.8791	29.6881	34.1148	14.3032	16.627	44.3082	51.2147	33.3286	15.198	29.8797
unigene187030	381	LRR receptor-like serine/threonine-protein kinase ERL2; Protein ERECTA-like kinase 2; Flags: Precursor	(at4g08850 : 84.0) Leucine-rich repeat receptor-like protein kinase family protein; FUNCTIONS IN: kinase activity; INVOLVED IN: protein amino acid phosphorylation; LOCATED IN: plasma membrane, membrane; EXPRESSED IN: 23 plant structures; EXPRESSED DURING: 13 growth stages; CONTAINS InterPro DOMAIN/s: Protein kinase, ATP binding site (InterPro:IPR017441), Protein kinase, catalytic domain (InterPro…	20.3891	27.0713	32.784	11.8359	17.3472	26.6677	7.316	14.2165	9.90276	11.3025	7.03734	33.7438	2.84404	18.0245	7.82052	4.24146	4.4093	8.41364	11.2844	5.91973	5.25344	16.6914	3.79878	5.96401
isotig60324	382	LRR receptor-like serine/threonine-protein kinase FLS2; Protein FLAGELLIN-SENSING 2; Protein FLAGELLIN-SENSITIVE 2; Flags: Precursor	(at5g56040 : 201.0) Leucine-rich receptor-like protein kinase family protein; FUNCTIONS IN: protein serine/threonine kinase activity, kinase activity, ATP binding; INVOLVED IN: transmembrane receptor protein tyrosine kinase signaling pathway, protein amino acid phosphorylation; LOCATED IN: endomembrane system; EXPRESSED IN: 22 plant structures; EXPRESSED DURING: 13 growth stages; CONTAINS InterPr…	99.6025	225.605	329.201	67.779	111.627	81.2725	48.2846	39.9962	49.1067	72.1122	16.6443	92.0532	23.0272	16.7688	10.0403	22.0174	20.2431	15.499	16.0505	14.4392	26.4794	13.3863	17.5152	28.7555
unigene78194	383	LRR receptor-like serine/threonine-protein kinase HSL2; Protein HAESA-LIKE2; Flags: Precursor	no hits & (original description: no original description)	18.4472	22.1202	9.3383	14.3792	18.1509	6.66691	2.09029	2.03093	6.60184	5.36733	6.7343	8.70809	2.84404	10.4037	5.85442	7.42256	15.4326	4.20682	3.07755	6.90635	8.40551	10.4361	1.89939	2.98201
unigene76215	384	L-type lectin-domain containing receptor kinase IV.2; Arabidopsis thaliana lectin-receptor kinase a4; AthlecRK-a4; LecRK-IV.2; Protein SMALL, GLUED-TOGETHER, AND COLLAPSED POLLEN; Flags: Precursor	(at3g53810 : 82.0) Concanavalin A-like lectin protein kinase family protein; FUNCTIONS IN: kinase activity; INVOLVED IN: protein amino acid phosphorylation; LOCATED IN: endomembrane system; EXPRESSED IN: 22 plant structures; EXPRESSED DURING: 11 growth stages; CONTAINS InterPro DOMAIN/s: Legume lectin, beta chain (InterPro:IPR001220), Protein kinase, ATP binding site (InterPro:IPR017441), Serine/…	10.68	25.0055	14.0074	11.6831	12.1006	9.52416	3.13543	2.03093	4.40122	5.36733	7.69634	13.0621	4.74007	8.323	4.87868	3.1811	8.8186	1.0517	5.12925	0.986621	4.20275	10.4361	0	8.94602
unigene51802	385	Lysosomal Pro-X carboxypeptidase; Proline carboxypeptidase; Prolylcarboxypeptidase; PRCP; Flags: Precursor	no hits & (original description: no original description)	25.8174	104.831	6.53681	24.2649	66.5534	35.3261	1.04514	3.0464	13.2037	8.58773	4.81021	14.1506	1.89603	26.0094	1.95147	12.7244	13.2279	7.36193	0	6.90635	5.25344	10.4361	5.69818	10.934
unigene17508	386	Metallothionein-like protein EMB30	no hits & (original description: no original description)	151.257	206.688	105.158	122.095	137.933	177.672	75.0653	50.9896	77.6453	46.378	72.2744	79.8695	41.1381	79.2776	41.863	35.4978	17.5259	39.6493	42.5554	34.7745	37.912	15.1125	14.706	39.8028
unigene16557	387	NAD-dependent malic enzyme 2, mitochondrial; AtNAD-ME2; NAD-malic enzyme 2; Flags: Precursor	no hits & (original description: no original description)	14.485	23.1416	42.1335	4.04414	4.77369	14.0843	10.3375	6.76402	3.25471	0	8.21969	5.89537	13.8742	6.17254	10.5233	8.06938	2.40638	2.2496	2.14608	3.36734	5.27866	1.07909	7.93946	5.23442
unigene787	388	Patatin-like protein 1; OsPLP1	no hits & (original description: no original description)	3.88363	22.1202	0	1.7974	8.06708	3.80967	0	1.01547	1.10031	2.14693	0.962042	3.26553	1.89603	8.323	1.95147	3.1811	5.51163	3.15511	0	0.986621	1.05069	3.13082	0	7.95202
unigene1468	389	Pathogenesis-related protein 1A; PR-1A; Flags: Precursor	(p08299|pr1a_tobac : 192.0) Pathogenesis-related protein 1A precursor (PR-1A) - Nicotiana tabacum (Common tobacco) & (at4g33720 : 185.0) CAP (Cysteine-rich secretory proteins, Antigen 5, and Pathogenesis-related 1 protein) superfamily protein; FUNCTIONS IN: molecular_function unknown; INVOLVED IN: biological_process unknown; LOCATED IN: endomembrane system, extracellular region; EXPRESSED IN: roo…	1638.12	2292.72	329.275	816.262	1946.11	1197.01	78.5728	252.95	444.317	338.57	595.835	589.22	74.5451	443.074	113.622	55.3542	63.6075	42.4826	173.967	37.7462	59.5751	76.0883	106.969	91.5864
isotig101046	390	Phospholipase D alpha 1; PLD alpha 1; Choline phosphatase 1; Phosphatidylcholine-hydrolyzing phospholipase D 1	(p93844|plda2_orysa : 95.1) Phospholipase D alpha 2 (EC 3.1.4.4) (PLD alpha 2) (Choline phosphatase 2) (Phosphatidylcholine-hydrolyzing phospholipase D 2) - Oryza sativa (Rice) & (at3g15730 : 92.0) Encodes phospholipase D alpha 1 (PLD alpha 1). Positive regulator of abscisic acid (ABA) mediated stomatal movements. PLD alpha 1 plays an important role in seed deterioration and aging in Arabidopsis.…	370.521	470.553	381.062	304.423	282.455	293.22	163.189	215.908	164.507	189.74	180.227	203.717	259.278	239.669	239.864	228.063	241.588	204.716	105.663	205.193	160.791	206.535	226.968	191.538
unigene98621	391	Pre-mRNA-processing protein 40C; AtPRP40c; Transcription elongation regulator 1	no hits & (original description: no original description)	32.0399	33.6612	10.2721	11.6831	26.218	14.2862	8.36114	9.1392	9.90276	6.76391	7.69826	8.70809	1.89603	4.1615	3.90294	2.12073	1.17508	2.10341	7.1789	2.95986	4.20275	1.11562	0	0
unigene9084	392	Probable carboxylesterase 15; AtCXE15	(at5g06570 : 133.0) alpha/beta-Hydrolases superfamily protein; FUNCTIONS IN: hydrolase activity; INVOLVED IN: metabolic process; LOCATED IN: cellular_component unknown; EXPRESSED IN: 6 plant structures; EXPRESSED DURING: petal differentiation and expansion stage; CONTAINS InterPro DOMAIN/s: Alpha/beta hydrolase fold-3 (InterPro:IPR013094); BEST Arabidopsis thaliana protein match is: carboxyestera…	13.0412	8.97119	8.40353	17.7682	6.23383	15.5625	2.72991	0	2.8894	4.2316	12.1294	4.85911	9.21185	5.68045	6.48962	9.65887	6.08043	7.92565	4.16598	1.40594	0	6.66969	5.65924	6.83078
isotig47715	393	Probable disease resistance protein At4g27220	(at3g50950 : 93.6) HOPZ-ACTIVATED RESISTANCE 1 (ZAR1); FUNCTIONS IN: ATP binding; INVOLVED IN: defense response, apoptosis; LOCATED IN: cellular_component unknown; EXPRESSED IN: 22 plant structures; EXPRESSED DURING: 13 growth stages; CONTAINS InterPro DOMAIN/s: NB-ARC (InterPro:IPR002182), Disease resistance protein (InterPro:IPR000767); BEST Arabidopsis thaliana protein match is: Disease resist…	24.2727	13.4645	44.8238	18.8727	39.327	18.0959	4.18057	5.07733	11.0031	15.0285	6.7343	16.3277	11.3762	19.7671	8.78162	11.664	15.4326	10.517	15.3878	9.86621	13.6589	9.39246	7.59757	10.934
unigene23059	394	Probable glutathione S-transferase parA; Auxin-regulated protein parA; STR246C protein	(p25317|gstxa_tobac : 221.0) Probable glutathione S-transferase parA (EC 2.5.1.18) (Auxin-regulated protein parA) (STR246C protein) - Nicotiana tabacum (Common tobacco) & (at1g78380 : 207.0) Encodes a glutathione transferase that is a member of Tau GST gene family. Expression is induced by drought stress, oxidative stress, and high doses of auxin and cytokinin. naming convention according to Wagn…	121.127	215.884	126.617	147.016	155.34	125.285	70.0183	65.6397	36.7909	54.1306	56.0091	71.7438	77.6328	91.8848	85.5242	29.6976	92.5623	59.8157	49.5075	91.3631	48.7635	84.8369	64.813	148.566
unigene7416	395	Probable mannitol dehydrogenase; NAD-dependent mannitol dehydrogenase	(p93257|mtdh_mescr : 348.0) Probable mannitol dehydrogenase (EC 1.1.1.255) (NAD-dependent mannitol dehydrogenase) - Mesembryanthemum crystallinum (Common ice plant) & (at4g37990 : 327.0) Encodes an aromatic alcohol:NADP+ oxidoreductase whose mRNA levels are increased in response to treatment with a variety of phytopathogenic bacteria. Though similar to mannitol dehydrogenases, this enzyme does no…	36.9071	52.2662	52.1927	30.9781	19.9539	31.8317	14.5714	23.374	13.7648	23.4177	21.9769	72.2532	48.2027	35.4737	27.2504	53.2621	93.4629	42.3911	17.1389	24.3952	55.9533	42.5729	18.2883	43.1178
unigene129246	396	Probable pectate lyase 15; Pectate lyase A11; Flags: Precursor	(at1g04680 : 280.0) Pectin lyase-like superfamily protein; FUNCTIONS IN: lyase activity, pectate lyase activity; INVOLVED IN: biological_process unknown; LOCATED IN: membrane; EXPRESSED IN: 23 plant structures; EXPRESSED DURING: 13 growth stages; CONTAINS InterPro DOMAIN/s: Pectin lyase fold/virulence factor (InterPro:IPR011050), AmbAllergen (InterPro:IPR018082), Pectate lyase/Amb allergen (Inter…	110.927	206.496	29.6089	93.3451	158.409	74.5323	25.9509	14.4186	27.6628	69.6314	48.1117	33.0036	126.342	157.509	50.2894	52.4404	99.0792	74.1925	46.988	15.2571	53.9024	80.1646	29.603	88.6799
unigene97797	397	Probable pectate lyase 18; Pectate lyase A10; Flags: Precursor	(at4g24780 : 479.0) Pectin lyase-like superfamily protein; CONTAINS InterPro DOMAIN/s: Pectin lyase fold/virulence factor (InterPro:IPR011050), AmbAllergen (InterPro:IPR018082), Pectate lyase/Amb allergen (InterPro:IPR002022), Pectin lyase fold (InterPro:IPR012334); BEST Arabidopsis thaliana protein match is: Pectin lyase-like superfamily protein (TAIR:AT5G63180.1). & (p40973|pel_lillo : 338.0) P…	311.709	669.781	75.9138	242.808	436.722	260.242	77.9896	46.5094	99.2597	223.572	170.542	148.291	263.625	387.817	114.225	152.719	215.722	197.373	111.239	43.5574	131.063	232.243	74.5834	265.815
unigene75922	398	Probable pectate lyase 22; Flags: Precursor	(at5g63180 : 89.0) Pectin lyase-like superfamily protein; CONTAINS InterPro DOMAIN/s: Pectin lyase fold/virulence factor (InterPro:IPR011050), AmbAllergen (InterPro:IPR018082), Pectate lyase/Amb allergen (InterPro:IPR002022), Pectin lyase fold (InterPro:IPR012334), Parallel beta-helix repeat (InterPro:IPR006626); BEST Arabidopsis thaliana protein match is: Pectin lyase-like superfamily protein (T…	8.73816	34.623	3.73532	5.39219	18.1509	1.90483	3.13543	0	2.20061	7.51426	7.69634	5.44255	2.84404	4.1615	0.975736	1.06037	2.20465	3.15511	4.1034	0	3.15732	3.13082	0.949696	0
unigene128277	399	Probable pectate lyase 5; Flags: Precursor	(at4g24780 : 227.0) Pectin lyase-like superfamily protein; CONTAINS InterPro DOMAIN/s: Pectin lyase fold/virulence factor (InterPro:IPR011050), AmbAllergen (InterPro:IPR018082), Pectate lyase/Amb allergen (InterPro:IPR002022), Pectin lyase fold (InterPro:IPR012334); BEST Arabidopsis thaliana protein match is: Pectin lyase-like superfamily protein (TAIR:AT5G63180.1). & (p40973|pel_lillo : 157.0) P…	116.509	103.432	88.7138	73.7032	204.26	53.6401	48.666	53.8187	37.4082	60.1141	32.7094	75.1072	111.387	273.209	38.765	82.8262	124.563	116.064	62.6118	48.3444	109.272	143.775	91.6675	89.6958
unigene17534	400	Protein DETOXIFICATION 27; AtDTX27; Multidrug and toxic compound extrusion protein 27; MATE protein 27	(at5g65380 : 84.3) MATE efflux family protein; FUNCTIONS IN: antiporter activity, drug transmembrane transporter activity, transporter activity; INVOLVED IN: drug transmembrane transport, ripening, transmembrane transport; LOCATED IN: membrane; EXPRESSED IN: 22 plant structures; EXPRESSED DURING: 13 growth stages; CONTAINS InterPro DOMAIN/s: Multi antimicrobial extrusion protein MatE (InterPro:IP…	4.9992	30.4701	11.0631	2.9675	13.7705	14.5215	1.37227	2.98953	0	1.31929	8.27068	6.20233	9.07628	22.7509	1.09965	2.47277	12.0561	1.36616	2.82211	1.28951	1.32912	14.5959	5.69913	6.78804
unigene62129	401	Protein EDS1; Enhanced disease susceptibility 1	no hits & (original description: no original description)	4.85454	16.3632	14.9413	1.7974	13.109	3.80967	1.04514	3.06062	2.20061	1.07347	2.88613	7.29411	4.74007	6.24225	21.4662	4.27009	6.61395	1.0517	2.0517	1.97324	4.20906	3.15169	1.89939	0.994002
isotig31112	402	Protein NRT1/ PTR FAMILY 3.1; AtNPF3.1	(at1g68570 : 384.0) Major facilitator superfamily protein; FUNCTIONS IN: transporter activity; INVOLVED IN: oligopeptide transport; LOCATED IN: membrane; EXPRESSED IN: 23 plant structures; EXPRESSED DURING: 13 growth stages; CONTAINS InterPro DOMAIN/s: Oligopeptide transporter (InterPro:IPR000109), Major facilitator superfamily, general substrate transporter (InterPro:IPR016196); BEST Arabidopsis…	11.8218	18.6089	12.5264	15.6796	13.107	8.9851	4.18371	7.10826	8.80905	7.51534	7.69634	9.7966	14.2202	5.20187	0	12.1995	2.21016	7.32723	10.2585	9.86621	9.03907	6.24494	7.59757	7.95202
unigene128194	403	Putative adenylate cyclase regulatory protein	no hits & (original description: no original description)	326.861	515.403	760.244	231.493	270.708	273.361	127.875	107.443	109.54	111	81.2647	159.499	219.811	255.798	299.004	214.267	230.658	175.737	267.113	244.605	180.342	218.331	204.753	262.473
isotig118737	404	Ribonuclease P protein subunit p25-like protein; RNase P protein subunit-like p25; Rpp25-like protein	(at3g07030 : 167.0) Alba DNA/RNA-binding protein; FUNCTIONS IN: nucleic acid binding; EXPRESSED IN: 24 plant structures; EXPRESSED DURING: 15 growth stages; CONTAINS InterPro DOMAIN/s: Alba, DNA/RNA-binding protein (InterPro:IPR002775); BEST Arabidopsis thaliana protein match is: Alba DNA/RNA-binding protein (TAIR:AT1G76010.1); Has 449 Blast hits to 441 proteins in 135 species: Archae - 3; Bacter…	7.76726	20.1967	4.66915	7.18959	16.1352	6.66691	4.18057	3.0464	1.10031	7.43053	6.7343	6.53107	2.84404	18.7267	9.75736	2.12073	4.4093	9.46534	4.1034	6.90635	5.25449	7.30525	2.84909	4.97001
isotig27382	405	Senescence-associated carboxylesterase 101; Flags: Precursor	(at3g48090 : 91.3) Component of R gene-mediated disease resistance in Arabidopsis thaliana with homology to eukaryotic lipases.; enhanced disease susceptibility 1 (EDS1); CONTAINS InterPro DOMAIN/s: Lipase, class 3 (InterPro:IPR002921); BEST Arabidopsis thaliana protein match is: alpha/beta-Hydrolases superfamily protein (TAIR:AT3G48080.1); Has 35333 Blast hits to 34131 proteins in 2444 species: …	2730.16	9019.95	6138.66	2211.02	4206.85	2885.31	1914.6	2400.35	2077.53	2242.5	1612.61	3919.76	923.392	2032.43	1376.15	734.993	932.931	550.398	982.655	1274.69	906.402	759.94	273.949	567.545
unigene66819	406	Solute carrier family 22 member 15-like	no hits & (original description: no original description)	18.4472	25.0055	15.8751	20.6701	17.1425	21.9056	5.22571	11.1701	5.50153	8.58773	7.69634	14.1506	0.948013	1.04037	3.90294	1.06037	1.10233	1.0517	0	0	2.10138	1.04361	0	0.994002
unigene77292	407	Taxadien-5-alpha-ol O-acetyltransferase; Taxa-4(20),11(12)-dien-5alpha-ol-O-acetyltransferase; Taxadienol acetyltransferase	(at1g32910 : 122.0) HXXXD-type acyl-transferase family protein; FUNCTIONS IN: transferase activity, transferring acyl groups other than amino-acyl groups, transferase activity; INVOLVED IN: biological_process unknown; LOCATED IN: cellular_component unknown; CONTAINS InterPro DOMAIN/s: Transferase (InterPro:IPR003480); BEST Arabidopsis thaliana protein match is: HXXXD-type acyl-transferase family …	13.5927	50.0109	15.8751	16.2395	62.5198	23.8104	0	1.01547	6.60184	8.58773	2.88613	14.1506	0	5.20187	0	0	4.4093	0	0	0	0	0	0	0.994002
isotig58934	408	Thaumatin-like protein; Flags: Precursor	(p31110|tlp_orysa : 147.0) Thaumatin-like protein precursor - Oryza sativa (Rice) & (at4g11650 : 132.0) osmotin-like protein; osmotin 34 (OSM34); INVOLVED IN: defense response to fungus, incompatible interaction, response to salt stress, defense response to bacterium, incompatible interaction, response to other organism; LOCATED IN: endomembrane system; EXPRESSED IN: 6 plant structures; EXPRESSED…	861.416	2090.16	226.933	877.844	1093.35	1333.93	116.041	265.87	482.259	274.272	242.407	1021.59	70.3085	497.188	61.1728	69.596	57.3209	62.0884	40.119	74.1604	107.315	32.7974	1.89939	47.7121
unigene117154	409	TMV resistance protein N	no hits & (original description: no original description)	9.70907	10.5792	6.53681	4.49349	6.05031	5.7145	2.09029	3.0464	2.20061	2.14693	0	2.17702	3.79205	4.1615	2.92721	0	3.30698	6.31023	5.12925	8.87959	1.05069	7.30525	0	0.994002
unigene102892	410	Transmembrane protein 62	(at3g03305 : 178.0) Calcineurin-like metallo-phosphoesterase superfamily protein; FUNCTIONS IN: hydrolase activity, protein serine/threonine phosphatase activity; INVOLVED IN: biological_process unknown; LOCATED IN: cellular_component unknown; CONTAINS InterPro DOMAIN/s: Metallophosphoesterase (InterPro:IPR004843); Has 171 Blast hits to 169 proteins in 60 species: Archae - 0; Bacteria - 6; Metazo…	10.881	17.1913	15.3036	8.43519	12.3678	3.87348	7.51144	3.24746	3.82797	3.45334	0.988979	4.8417	7.12906	3.25845	3.90294	10.3492	6.00106	4.52128	5.28313	1.00339	10.2148	11.4369	0	7.11905
unigene34905	411	Zinc transporter 3; ZnT-3; Solute carrier family 30 member 3	(at2g46800 : 226.0) Encodes a member of the zinc transporter (ZAT) and cation diffusion facilitator (CDF) families. It is expressed throughout the plant, especially in dividing, differentiating and expanding cells. The protein is localized to the vacuolar membrane. Mediates Zn ion homeostasis.; zinc transporter of Arabidopsis thaliana (ZAT); FUNCTIONS IN: zinc ion transmembrane transporter activi…	307.453	366.039	273.42	351.297	343.551	271.231	147.421	151.346	159.367	170.465	156.72	205.553	267.849	290.334	217.611	246.505	221.671	189.817	189.251	244.249	228.241	228.985	153.649	188.145
unigene205917	412	transposable element gene	no hits & (original description: no original description)	81.8853	77.2352	53.5766	62.4119	93.4531	57.8212	34.5399	25.4801	44.3214	33.9977	35.762	35.3755	79.7687	57.335	58.2544	80.609	57.8126	56.7689	59.4942	57.8555	50.9426	53.1832	29.1566	52.9585
isotig59708	413	#N/A	(at2g15220 : 233.0) Plant basic secretory protein (BSP) family protein; INVOLVED IN: defense response; LOCATED IN: endomembrane system; EXPRESSED DURING: seedling growth; CONTAINS InterPro DOMAIN/s: Uncharacterised protein family, basic secretory protein (InterPro:IPR007541); BEST Arabidopsis thaliana protein match is: Plant basic secretory protein (BSP) family protein (TAIR:AT2G15130.1); Has 296…	848.953	910.75	877.607	849.195	754.162	695.105	480.085	401.295	307.508	419.047	551.611	382.973	570.043	637.34	697.743	427.578	382.717	348.446	301.133	460.151	372.416	380.845	597.449	462.533
unigene11264	414	Cytochrome P450 750A1; Cytochrome P450 CYPC	(at2g30750 : 88.6) putative cytochrome P450; cytochrome P450, family 71, subfamily A, polypeptide 12 (CYP71A12); FUNCTIONS IN: electron carrier activity, monooxygenase activity, iron ion binding, oxygen binding, heme binding; INVOLVED IN: response to bacterium; LOCATED IN: endomembrane system; EXPRESSED IN: stem, stamen; EXPRESSED DURING: 4 anthesis; CONTAINS InterPro DOMAIN/s: Cytochrome P450 (I…	0	1.9235	9.3383	4.49349	49.4108	20.0007	0	0	0	0	1.92408	0	9.48013	15.6056	0.975736	4.24146	3.30698	2.10341	1.02585	0	3.15206	4.17443	0	2.98201
unigene131410	415	Taxadiene synthase; Taxa-4(5),11(12)-diene synthase	no hits & (original description: no original description)	6.79635	5.07419	10.8362	8.98699	12.1006	12.3814	0	1.01547	0	0	1.1025	0	1.89603	5.20187	0.975736	1.06037	0	0	2.0517	0.986621	0	0	0	0
unigene109298	416	protein TPX2	(at5g15510 : 105.0) TPX2 (targeting protein for Xklp2) protein family; FUNCTIONS IN: molecular_function unknown; INVOLVED IN: biological_process unknown; EXPRESSED IN: 17 plant structures; EXPRESSED DURING: 7 growth stages; CONTAINS InterPro DOMAIN/s: Xklp2 targeting protein (InterPro:IPR009675); BEST Arabidopsis thaliana protein match is: TPX2 (targeting protein for Xklp2) protein family (TAIR:A…	11.6509	2.88525	1.86766	9.88569	3.02515	0	0	1.01547	0	0	0	0	0	2.08075	1.95147	2.12073	2.20465	1.0517	6.1551	1.97324	3.15206	0	1.89939	6.95802
unigene137160	417	Lipase-like PAD4	no hits & (original description: no original description)	11.6509	11.5535	5.60298	0.898699	3.02515	8.57175	0	0	0	0	0	0	0	0	0	0	0	0	0	0	0	0	0	0
unigene71697	418	RNA polymerase II C-terminal domain phosphatase-like 2; FCP-like 2; Carboxyl-terminal phosphatase-like 2; AtCPL2; CTD phosphatase-like 2	no hits & (original description: no original description)	2.91272	2.88525	2.80149	0.898699	5.04192	6.66691	0	0	0	0	0	0	0	0	0	0	0	0	0	0	0	0	0	0
unigene97605	419	Putative UPF0481 protein At3g02645	(at3g02645 : 133.0) Plant protein of unknown function (DUF247); CONTAINS InterPro DOMAIN/s: Protein of unknown function DUF247, plant (InterPro:IPR004158); BEST Arabidopsis thaliana protein match is: Plant protein of unknown function (DUF247) (TAIR:AT3G50150.1). & (reliability: 266.0) & (original description: no original description)	7.18568	3.847	6.28841	16.6736	11.0922	17.5597	1.04514	0	2.20061	1.07347	0	1.1277	0.948013	1.04037	5.34801	3.53208	0	0	2.15531	5.015	7.35482	0	0	0.994002
unigene32696	420	Pyridoxal 5'-phosphate synthase subunit PdxS; PLP synthase subunit PdxS; Pdx1	(q9at63|pdx1_ginbi : 110.0) Pyridoxin biosynthesis protein PDX1 (Sor-like protein) - Ginkgo biloba (Ginkgo) & (at3g16050 : 99.0) Encodes a protein with pyridoxal phosphate synthase activity whose transcripts were detected mostly in roots and accumulate during senescence. The protein was found in very low abundance, which prevented a specific localisation.; pyridoxine biosynthesis 1.2 (PDX1.2); FU…	0.970907	5.80608	2.80709	0.898699	4.03354	6.66691	0	0	0	0	0	0	0	0	0	0	0	0	0	0	0	0	0	0
isotig115622	421	mRNA-decapping enzyme-like protein; DCP1 homolog	no hits & (original description: no original description)	10.2256	12.5614	19.8738	11.5941	21.8305	13.9719	2.33067	2.16396	0	2.31225	1.02458	0	6.29007	12.677	8.40304	12.0553	18.5136	11.9589	6.5993	5.99471	6.83052	9.90696	3.75795	1.97409
unigene77485	422	---NA---	no hits & (original description: no original description)	5.82544	7.69399	14.0074	3.5948	2.01677	2.85725	0	0	0	0	0	0	0.948013	0	6.83015	4.24146	0	0	4.1034	2.95986	2.10138	0	0	0
unigene161220	423	Purple acid phosphatase 2; Manganese(II) purple acid phosphatase 2; Flags: Precursor	no hits & (original description: no original description)	6.79635	7.69399	2.80149	8.98699	5.04394	2.85725	0	0	0	0	0	0.86972	0.948013	1.04037	0.975736	3.18428	2.18591	3.15511	0	4.93311	3.15206	1.04361	0	2.98201
unigene70556	424	Probable LRR receptor-like serine/threonine-protein kinase At1g56140; Flags: Precursor	(at4g32300 : 132.0) S-domain-2 5 (SD2-5); FUNCTIONS IN: carbohydrate binding, protein kinase activity, kinase activity; INVOLVED IN: protein amino acid autophosphorylation; LOCATED IN: plasma membrane; EXPRESSED IN: 25 plant structures; EXPRESSED DURING: 15 growth stages; CONTAINS InterPro DOMAIN/s: Curculin-like (mannose-binding) lectin (InterPro:IPR001480), Protein kinase, ATP binding site (Int…	8.73816	17.3115	11.206	26.0623	13.7362	11.1176	6.27399	3.0464	0	2.14693	0.962042	2.17702	20.8563	8.323	15.6118	11.3491	6.61395	3.15511	1.02585	8.87959	11.5523	4.17443	0.949696	14.91
unigene99538	425	Probable N-acetyltransferase HLS1; Protein CONSTITUTIVE PHOTOMORPHOGENIC 3; Protein HOOKLESS 1; Protein UNUSUAL SUGAR RESPONSE 2	(at4g37580 : 261.0) involved in apical hook development. putative N-acetyltransferase; HOOKLESS 1 (HLS1); CONTAINS InterPro DOMAIN/s: GCN5-related N-acetyltransferase, C-terminal (InterPro:IPR022610), GCN5-related N-acetyltransferase (InterPro:IPR000182), Acyl-CoA N-acyltransferase (InterPro:IPR016181); BEST Arabidopsis thaliana protein match is: Acyl-CoA N-acyltransferases (NAT) superfamily prot…	3.88363	35.5847	14.9413	21.1877	47.3941	18.0988	0	4.06186	1.10031	5.36733	0	4.60114	0	5.20187	0	1.06037	5.51163	2.10341	0	0	0	1.04361	0	0.994002
isotig59317	426	Histone H3.2	(at4g40030 : 229.0) Histone superfamily protein; FUNCTIONS IN: DNA binding; INVOLVED IN: nucleosome assembly; LOCATED IN: nucleosome; EXPRESSED IN: 25 plant structures; EXPRESSED DURING: 16 growth stages; CONTAINS InterPro DOMAIN/s: Histone H3 (InterPro:IPR000164), Histone-fold (InterPro:IPR009072), Histone core (InterPro:IPR007125); BEST Arabidopsis thaliana protein match is: Histone superfamily…	38.5984	49.7897	12.8934	23.7517	39.9875	21.7179	7.21567	0	5.59616	3.45227	3.28634	4.2822	1.38979	23.0339	0	4.84163	9.12726	10.3004	11.7419	5.01204	2.55212	4.13894	1.31723	8.77307
unigene166984	427	putative TIR/NBS/LRR disease resistance protein	no hits & (original description: no original description)	47.5793	147.621	220.678	36.4656	47.7168	43.8931	7.75287	8.12373	21.5847	11.8081	10.9278	27.2901	9.48013	14.5652	24.0031	4.25206	9.92203	8.53248	10.2616	7.89396	5.19775	13.5669	8.54726	7.95202
unigene33094	428	17.5 kDa class I heat shock protein; HSP 17.5-M	(p04793|hsp13_soybn : 160.0) 17.5 kDa class I heat shock protein (HSP 17.5-M) - Glycine max (Soybean) & (at3g46230 : 155.0) member of the class I small heat-shock protein (sHSP) family, which accounts for the majority of sHSPs in maturing seeds; heat shock protein 17.4 (HSP17.4); INVOLVED IN: response to heat; LOCATED IN: cellular_component unknown; EXPRESSED IN: 15 plant structures; EXPRESSED DU…	20.623	15.639	21.9693	27.4894	19.0161	9.23177	220.144	81.1083	74.8197	22.3206	64.4366	33.1876	89.7285	59.9349	163.754	92.7639	42.8231	39.9175	384.414	259.986	113.678	33.4184	124.034	37.7711
unigene46155	429	Trans-aconitate 3-methyltransferase	(at2g41380 : 273.0) S-adenosyl-L-methionine-dependent methyltransferases superfamily protein; FUNCTIONS IN: methyltransferase activity; INVOLVED IN: response to cadmium ion; LOCATED IN: mitochondrion; EXPRESSED IN: 12 plant structures; EXPRESSED DURING: LP.04 four leaves visible, 4 anthesis, petal differentiation and expansion stage; CONTAINS InterPro DOMAIN/s: Methyltransferase type 11 (InterPro…	17.4763	21.1585	28.0214	37.7453	72.8598	29.5249	4.18057	3.0464	4.40122	8.58773	0.962042	9.7966	5.68808	20.8075	8.78162	19.0866	18.7395	6.31023	4.1034	5.91973	18.9124	13.5669	2.84909	33.7961
unigene159685	430	Cysteine-rich receptor-like protein kinase 29; Cysteine-rich RLK29; Flags: Precursor	no hits & (original description: no original description)	6.79635	12.5027	4.66915	7.18959	13.109	0.952416	1.04514	0	0	2.14693	0	1.08851	0.948013	4.1615	0.975736	4.24146	1.10233	2.10341	0	0	2.10138	4.17443	0	2.98201
unigene63164	431	Polygalacturonase QRT3; AtQRT3; PG QRT3; Pectinase QRT3; Protein QUARTET 3; Flags: Precursor	no hits & (original description: no original description)	23.3018	14.4262	3.73532	23.3662	23.1928	18.0959	1.04514	5.07733	4.40122	6.4408	0.962042	3.26553	2.85352	27.004	2.92721	9.54329	8.8186	5.25852	3.07755	2.95986	5.25344	14.6105	1.89939	7.95202
isotig53374	432	#N/A	(at5g06570 : 225.0) alpha/beta-Hydrolases superfamily protein; FUNCTIONS IN: hydrolase activity; INVOLVED IN: metabolic process; LOCATED IN: cellular_component unknown; EXPRESSED IN: 6 plant structures; EXPRESSED DURING: petal differentiation and expansion stage; CONTAINS InterPro DOMAIN/s: Alpha/beta hydrolase fold-3 (InterPro:IPR013094); BEST Arabidopsis thaliana protein match is: carboxyestera…	172.237	134.653	171.846	376.592	314.782	265.323	41.7451	62.9589	77.0214	69.7753	37.5196	58.7556	85.5032	132.385	42.1645	132.546	104.721	128.513	75.9129	73.4638	93.5112	123.147	42.7363	91.4482
unigene75448	433	putative wall-associated protein kinase	no hits & (original description: no original description)	5.82544	11.541	0.93383	7.18959	7.05869	4.76208	0	0	0	0	0	0	5.68808	2.08075	0.975736	10.6037	8.8186	3.15511	2.0517	5.91973	3.15206	14.6105	2.84909	6.95802
unigene106308	434	L-type lectin-domain containing receptor kinase IV.4; LecRK-IV.4; Flags: Precursor	no hits & (original description: no original description)	5.82544	15.388	0.93383	9.88569	14.1174	4.76208	3.13543	0	0	1.07347	0.962042	3.26553	4.74007	4.1615	5.85442	4.24146	1.10233	5.25852	7.18095	9.86621	12.6083	6.26164	0	3.97303
unigene1254	435	Abscisic stress-ripening protein 1	no hits & (original description: no original description)	57.3243	81.3861	287.471	17.0169	22.8692	16.5578	1.7642	0	0	0	3.72022	0	0	1.12569	9.00312	29.1664	0	0	0	0	8.67658	6.23242	3.79214	0
unigene95533	436	#N/A	(at4g10300 : 132.0) RmlC-like cupins superfamily protein; FUNCTIONS IN: molecular_function unknown; LOCATED IN: chloroplast; EXPRESSED IN: 22 plant structures; EXPRESSED DURING: 14 growth stages; CONTAINS InterPro DOMAIN/s: Cupin, RmlC-type (InterPro:IPR011051), Protein of unknown function DUF861, cupin-3 (InterPro:IPR008579), RmlC-like jelly roll fold (InterPro:IPR014710); BEST Arabidopsis thali…	18.4472	28.8525	21.4781	24.2649	79.7491	41.7635	4.18057	9.1392	3.30092	7.51426	9.62042	10.8862	5.68808	11.4441	4.87868	12.7244	9.92093	5.25852	10.2585	6.90635	9.45619	12.5421	1.89939	7.97091
isotig90766	437	Alpha-dioxygenase 1; Alpha DOX1; Fatty acid dioxygenase AlphaDOX1; Pathogen-induced oxygenase; Plant alpha dioxygenase 1; Flags: Precursor	(at3g01420 : 179.0) Encodes an alpha-dioxygenase involved in protection against oxidative stress and cell death. Induced in response to Salicylic acid and oxidative stress. Independent of NPR1 in induction by salicylic acid.; DOX1; FUNCTIONS IN: lipoxygenase activity; INVOLVED IN: in 6 processes; LOCATED IN: endomembrane system; EXPRESSED IN: 9 plant structures; EXPRESSED DURING: 4 anthesis; CONT…	24.2727	30.7952	11.2489	3.5948	56.644	19.0483	4.18057	2.03093	5.50153	4.29386	9.62042	1.08851	8.53212	3.12112	1.95147	2.12073	2.20465	2.10341	8.2068	0	3.15206	0	7.00306	1.988
unigene32561	438	Caffeic acid 3-O-methyltransferase 1; CAOMT-1; COMT-1; S-adenosysl-L-methionine:caffeic acid 3-O-methyltransferase 1	(at1g77520 : 114.0) O-methyltransferase family protein; CONTAINS InterPro DOMAIN/s: Winged helix-turn-helix transcription repressor DNA-binding (InterPro:IPR011991), Plant methyltransferase dimerisation (InterPro:IPR012967), O-methyltransferase, family 2 (InterPro:IPR001077), O-methyltransferase, COMT, eukaryota (InterPro:IPR016461); BEST Arabidopsis thaliana protein match is: O-methyltransferase…	17.6404	6.7986	7.47157	15.6266	52.6528	32.3374	70.4938	71.3142	219.747	85.3116	73.9743	53.3294	617.434	492.526	365.413	377.734	91.7256	145.862	637.529	668.454	591.209	160.914	56.4214	53.193
isotig51945	439	#N/A	(at5g01150 : 100.0) Protein of unknown function (DUF674); CONTAINS InterPro DOMAIN/s: Protein of unknown function DUF674 (InterPro:IPR007750); BEST Arabidopsis thaliana protein match is: Protein of unknown function (DUF674) (TAIR:AT5G01130.1); Has 1807 Blast hits to 1807 proteins in 277 species: Archae - 0; Bacteria - 0; Metazoa - 736; Fungi - 347; Plants - 385; Viruses - 0; Other Eukaryotes - 33…	18.4472	15.388	5.60298	9.88569	19.1593	14.2862	2.09029	1.01547	0	7.51426	0.962042	1.08851	1.89603	9.57353	0.975736	7.42256	9.91101	6.31023	5.12925	6.90635	9.45619	8.34885	4.74848	9.94002
unigene59160	440	Multidrug resistance-associated protein 9; ATP-binding cassette sub-family C member 12	(at3g13090 : 102.0) member of MRP subfamily; multidrug resistance-associated protein 8 (MRP8); FUNCTIONS IN: ATPase activity, coupled to transmembrane movement of substances; INVOLVED IN: transport, transmembrane transport; LOCATED IN: plasma membrane; EXPRESSED IN: 10 plant structures; EXPRESSED DURING: 6 growth stages; CONTAINS InterPro DOMAIN/s: ATPase, AAA+ type, core (InterPro:IPR003593), AB…	11.6509	6.73224	12.1398	6.29089	8.06708	9.52416	5.22571	1.01547	1.10031	2.14693	0.962042	2.17702	2.84404	12.4845	1.95147	8.48292	11.0233	5.25852	2.0517	9.86621	4.20275	11.4797	5.69818	2.98201
isotig67438	441	Protein DJ-1 homolog A; AtDJ1A	(at3g14990 : 85.5) Class I glutamine amidotransferase-like superfamily protein; FUNCTIONS IN: catalytic activity; INVOLVED IN: response to cadmium ion, thiamin biosynthetic process; LOCATED IN: plasma membrane, vacuole; EXPRESSED IN: 24 plant structures; EXPRESSED DURING: 15 growth stages; CONTAINS InterPro DOMAIN/s: DJ-1 (InterPro:IPR006287), ThiJ/PfpI (InterPro:IPR002818); BEST Arabidopsis thal…	63.0119	83.5952	43.89	53.9228	57.4779	60.9899	24.0174	12.1927	18.6733	15.0285	12.5056	14.1506	25.6257	28.0901	26.3449	20.1204	19.854	19.3514	22.5687	23.6789	28.3927	27.1599	14.2454	36.7493
isotig62839	442	Disease resistance protein RPS6; Resistance to Pseudomonas syringae 6	no hits & (original description: no original description)	9.70907	50.9727	56.9636	5.39219	13.109	5.7145	2.09029	3.0464	7.70214	8.58773	6.7343	15.2392	0	3.12112	0	0	0	0	0	1.97324	0	0	0	0
isotig37264	443	Disease resistance protein RPS6; Resistance to Pseudomonas syringae 6	(at5g36930 : 97.4) Disease resistance protein (TIR-NBS-LRR class) family; FUNCTIONS IN: transmembrane receptor activity, ATP binding; INVOLVED IN: signal transduction, defense response, apoptosis, innate immune response; LOCATED IN: intrinsic to membrane; EXPRESSED IN: 19 plant structures; EXPRESSED DURING: 13 growth stages; CONTAINS InterPro DOMAIN/s: NB-ARC (InterPro:IPR002182), Toll-Interleuki…	167.352	315.961	499.213	97.3435	139.989	88.1947	84.1894	46.9582	71.6772	54.6952	30.8296	71.6077	25.713	39.9109	54.9925	29.0307	46.1687	24.3102	28.7556	24.7247	32.5619	28.1774	8.49503	15.1327
unigene102473	444	Disease resistance protein UNI; Protein UNI	no hits & (original description: no original description)	138.99	345.359	523.881	88.6018	131.023	115.322	89.5876	55.4993	89.3339	89.5829	45.7903	142.111	61.6986	89.7438	99.1836	34.5976	66.8296	32.7795	29.645	50.2111	42.1431	37.7619	19.3691	32.9204
isotig104029	445	Cysteine-rich receptor-like protein kinase 2; Cysteine-rich RLK2; Flags: Precursor	no hits & (original description: no original description)	10.68	4.80874	13.0736	17.0753	20.1677	24.7628	0	0	2.20061	5.36733	0.962042	0	11.3762	3.12112	17.5632	4.24146	12.1256	16.8273	7.18095	9.86621	13.6589	4.17443	6.64787	7.95202
unigene144792	446	#N/A	(at3g19430 : 230.0) late embryogenesis abundant protein-related / LEA protein-related; CONTAINS InterPro DOMAIN/s: Root cap (InterPro:IPR009646); BEST Arabidopsis thaliana protein match is: Late embryogenesis abundant (LEA) protein-related (TAIR:AT5G60520.1); Has 407828 Blast hits to 124211 proteins in 3571 species: Archae - 1492; Bacteria - 100012; Metazoa - 145570; Fungi - 58500; Plants - 39690…	156.69	147.142	217.181	168.838	106.394	131.792	94.4893	24.9541	49.5435	30.0345	31.0028	41.9958	101.363	78.7054	59.5111	67.91	67.7974	69.3484	69.8881	73.1915	87.7871	53.9534	19.9113	44.1118
unigene102056	447	Cold-responsive protein kinase 1	no hits & (original description: no original description)	303.293	357.401	311.04	275.457	347.375	386.364	92.7031	60.6589	129.67	102.007	58.9838	98.9435	129.866	201.315	96.7881	186.275	197.118	229.076	139.436	130.269	195.612	215.129	76.9387	211.043
unigene16624	448	GMP synthase [glutamine-hydrolyzing]; GMP synthetase; Glutamine amidotransferase	(at4g30550 : 226.0) Class I glutamine amidotransferase-like superfamily protein; FUNCTIONS IN: catalytic activity, acyltransferase activity; INVOLVED IN: L-methionine biosynthetic process from homoserine via O-succinyl-L-homoserine and cystathionine; LOCATED IN: endomembrane system, cytoplasm; EXPRESSED IN: 23 plant structures; EXPRESSED DURING: 15 growth stages; CONTAINS InterPro DOMAIN/s: Homos…	10.68	18.2732	46.6915	22.3336	91.7983	13.29	8.36114	6.0928	8.80245	10.7347	6.7343	14.1506	7.58411	34.3542	4.87868	10.6037	38.5814	10.517	1.02585	3.94649	15.7603	13.5105	3.79878	11.928
unigene101870	449	Glutamate carboxypeptidase 2; Folate hydrolase 1; Folylpoly-gamma-glutamate carboxypeptidase; FGCP; Glutamate carboxypeptidase II; GCPII; Membrane glutamate carboxypeptidase; mGCP; N-acetylated-alpha-linked acidic dipeptidase I; NAALADase I; Prostate-specific membrane antigen homolog; Pteroylpoly-gamma-glutamate carboxypeptidase	(at5g19740 : 110.0) Peptidase M28 family protein; FUNCTIONS IN: dipeptidase activity; INVOLVED IN: proteolysis; LOCATED IN: vacuole; CONTAINS InterPro DOMAIN/s: Protease-associated PA (InterPro:IPR003137), Transferrin receptor-like, dimerisation (InterPro:IPR007365), Peptidase M28 (InterPro:IPR007484); BEST Arabidopsis thaliana protein match is: Peptidase M28 family protein (TAIR:AT3G54720.1); Ha…	21.9017	26.2134	14.2755	9.86771	17.7193	29.2668	75.9234	64.7807	36.671	46.9641	81.1252	26.7208	108.676	123.909	106.334	90.2254	62.1888	17.7181	146.337	193.935	93.1687	68.3187	117.723	97.8118
unigene53512	450	Retrovirus-related Pol polyprotein from transposon TNT 1-94; Includes: Protease; Includes: Reverse transcriptase; Includes: Endonuclease	(original description: no original description)	15.5345	14.4262	15.8751	8.98699	19.1593	5.7145	2.09029	2.03093	1.10031	2.14693	1.92408	4.35404	3.79205	10.4037	6.83015	4.24146	6.61395	5.25852	5.12925	4.93311	8.40551	9.39246	6.64787	3.97601
isotig44463	451	Putative UPF0481 protein At3g02645	(at3g02645 : 295.0) Plant protein of unknown function (DUF247); CONTAINS InterPro DOMAIN/s: Protein of unknown function DUF247, plant (InterPro:IPR004158); BEST Arabidopsis thaliana protein match is: Plant protein of unknown function (DUF247) (TAIR:AT3G50150.1). & (reliability: 590.0) & (original description: no original description)	200.978	359.777	306.299	274.103	574.461	310.726	70.0267	140.223	132.037	104.161	96.2042	108.301	147.044	287.142	130.614	167.538	259.213	193.008	90.0615	162.23	154.528	213.939	175.722	146.118
unigene18872	452	Purple acid phosphatase 18; Flags: Precursor	(at3g20500 : 566.0) purple acid phosphatase 18 (PAP18); FUNCTIONS IN: protein serine/threonine phosphatase activity, acid phosphatase activity; INVOLVED IN: biological_process unknown; LOCATED IN: endomembrane system; EXPRESSED IN: 24 plant structures; EXPRESSED DURING: 13 growth stages; CONTAINS InterPro DOMAIN/s: Metallophosphoesterase (InterPro:IPR004843), Purple acid phosphatase-like, N-termi…	1097.2	1189.56	921.88	1264.33	1352.9	1305.88	573.316	487.112	406.998	359.25	355.206	360.377	724.659	862.659	462.72	667.118	752.881	622.282	549.241	499.45	718.082	716.516	280.131	654.061
isotig73976	453	Inositol-3-phosphate synthase; MIP synthase; Myo-inositol 1-phosphate synthase; IPS; MI-1-P synthase	(q9lw96|ino1_tobac : 154.0) Inositol-3-phosphate synthase (EC 5.5.1.4) (Myo-inositol-1-phosphate synthase) (MI-1-P synthase) (IPS) - Nicotiana tabacum (Common tobacco) & (at4g39800 : 151.0) ** Referred to as MIPS2 in Mitsuhashi et al 2008. myo-inositol-1-phosphate synthase isoform 1.Expressed in leaf, root and silique. Immunolocalization experiments with an antibody recognizing MIPS1, MIPS2, and …	0	95.7507	0	0	20.0578	38.5224	0	0	0	0	0	0	8.24298	0	0	0	10.3112	0	0	0	0	0	0	291.608
isotig93501	454	G-type lectin S-receptor-like serine/threonine-protein kinase SD2-5; S-domain-2 (SD2) receptor kinase 5; SD2-5; Flags: Precursor	(at4g32300 : 149.0) S-domain-2 5 (SD2-5); FUNCTIONS IN: carbohydrate binding, protein kinase activity, kinase activity; INVOLVED IN: protein amino acid autophosphorylation; LOCATED IN: plasma membrane; EXPRESSED IN: 25 plant structures; EXPRESSED DURING: 15 growth stages; CONTAINS InterPro DOMAIN/s: Curculin-like (mannose-binding) lectin (InterPro:IPR001480), Protein kinase, ATP binding site (Int…	17.489	15.388	17.6372	11.6831	16.1342	18.0959	1.04514	2.05429	9.90276	5.36733	3.84817	4.35404	6.63609	5.20187	11.7908	2.12073	3.30698	5.25852	6.1551	8.87959	9.45619	7.30525	0.949696	2.98201
unigene1433	455	Solute carrier family 35 member F5	(at4g32140 : 337.0) EamA-like transporter family; FUNCTIONS IN: molecular_function unknown; INVOLVED IN: biological_process unknown; LOCATED IN: endomembrane system, membrane; EXPRESSED IN: 24 plant structures; EXPRESSED DURING: 13 growth stages; CONTAINS InterPro DOMAIN/s: Protein of unknown function DUF6, transmembrane (InterPro:IPR000620); BEST Arabidopsis thaliana protein match is: EamA-like …	20.6405	14.758	28.6097	17.8868	25.8157	9.70227	1.20923	2.03093	10.2725	10.7347	1.92408	3.26553	18.9451	4.68897	0	14.1029	14.8472	3.34652	12.5974	13.348	9.51503	8.64106	1.17572	11.7859
unigene30302	456	Caffeic acid 3-O-methyltransferase; CAOMT; COMT; S-adenosysl-L-methionine:caffeic acid 3-O-methyltransferase	(p28002|comt1_medsa : 292.0) Caffeic acid 3-O-methyltransferase (EC 2.1.1.68) (S-adenosysl-L-methionine:caffeic acid 3-O-methyltransferase) (COMT) (CAOMT) - Medicago sativa (Alfalfa) & (at5g54160 : 282.0) A caffeic acid/5-hydroxyferulic acid O-methyltransferase. Interacts with 14-4-3 proteins in yeast 2 hybrid assay. AtOMT1 (At5g54160) encodes a flavonol 3├¡-O-methyltransferase that is highly act…	1233.94	1590.36	1288.68	1336.48	1507.3	1309.49	528.22	416.329	588.706	403.284	373.066	452.544	673.416	536.953	718.282	802.497	751.345	663.654	589.955	631.347	876.031	810.388	250.428	598.76
unigene112198	457	Cytochrome P450 78A4	no hits & (original description: no original description)	16.5239	35.7424	18.685	30.1522	59.8265	66.6387	41.2403	22.7505	30.067	26.9494	25.7058	19.2536	196.539	154.336	351.467	101.562	58.3108	52.885	244.457	265.664	126.924	53.6862	37.2328	85.0578
PUT-6909	458	Mitochondrial import receptor subunit TOM7-1; Translocase of outer membrane 7 kDa subunit 1	no hits & (original description: no original description)	8.31582	16.343	11.8185	18.586	17.9724	18.0359	0	0	0	0	0	0	15.3085	4.74307	7.70539	5.22442	9.15702	10.1563	15.8679	6.74553	5.86599	6.70413	7.44467	13.2043
isotig71202	459	GRIP and coiled-coil domain-containing protein	no hits & (original description: no original description)	14.7102	29.5574	7.54067	25.772	21.9283	25.0809	10.9176	7.0057	6.42689	13.9883	1.06979	7.44868	10.2092	5.80529	5.46022	14.65	19.0934	20.4504	8.96285	5.8773	14.5573	11.4849	3.53477	12.9111
isotig46285	460	Pectinesterase; PE; Pectin methylesterase	(at5g09760 : 473.0) Plant invertase/pectin methylesterase inhibitor superfamily; FUNCTIONS IN: enzyme inhibitor activity, pectinesterase activity; INVOLVED IN: cell wall modification; LOCATED IN: cell wall, chloroplast, plant-type cell wall; EXPRESSED IN: 23 plant structures; EXPRESSED DURING: 13 growth stages; CONTAINS InterPro DOMAIN/s: Pectin lyase fold/virulence factor (InterPro:IPR011050), P…	1.94181	0.961749	3.73532	1.7974	1.00838	0.952416	291.039	169.963	94.6263	74.0692	202.192	52.2485	141.254	71.1023	107.331	22.274	22.0465	23.1375	179.944	83.2787	35.7234	15.6541	115.024	18.9029
unigene60035	461	Phosphoenolpyruvate carboxylase; PEPC; PEPCase	no hits & (original description: no original description)	8.73816	16.3497	4.66915	13.4805	15.1258	11.429	0	0	0	0	0	0	0.948013	5.20187	2.92721	3.1811	4.4093	1.0517	2.0517	1.97324	1.05069	5.21803	0	6.95802
unigene198245	462	Disease resistance protein RPS6; Resistance to Pseudomonas syringae 6	no hits & (original description: no original description)	21.36	48.0874	50.4268	9.88569	15.1258	11.429	10.4514	7.10826	12.1034	13.9551	11.5445	16.3277	10.4281	11.4441	2.92721	7.42256	16.5349	22.0858	3.07755	4.93113	6.30413	17.7413	7.59757	2.98201
isotig78620	463	Phospholipase D alpha 1; PLD alpha 1; Choline phosphatase 1; Phosphatidylcholine-hydrolyzing phospholipase D 1	(q43270|plda1_maize : 192.0) Phospholipase D alpha 1 (EC 3.1.4.4) (PLD alpha 1) (Choline phosphatase 1) (Phosphatidylcholine-hydrolyzing phospholipase D 1) - Zea mays (Maize) & (at3g15730 : 186.0) Encodes phospholipase D alpha 1 (PLD alpha 1). Positive regulator of abscisic acid (ABA) mediated stomatal movements. PLD alpha 1 plays an important role in seed deterioration and aging in Arabidopsis.;…	12.6218	24.0437	21.4781	18.8727	12.1006	10.4823	4.18057	2.03093	4.40122	6.4408	5.77225	1.0896	16.1162	7.28262	4.87868	6.36219	9.92093	5.8317	15.3878	9.86621	10.5069	4.17756	1.89939	8.94602
unigene107136	464	Monooxygenase 2; AtMO2	no hits & (original description: no original description)	15.5345	14.4262	5.60298	16.1766	19.1593	17.1435	2.09029	3.0464	3.30092	6.26153	2.88613	8.70809	1.89603	37.4535	1.95147	6.36219	5.51163	3.15511	11.2844	12.8261	4.20275	5.21803	5.69818	14.91
unigene200130	465	Protein DJ-1 homolog B; AtDJ1B; Flags: Precursor	(at1g53280 : 86.7) Class I glutamine amidotransferase-like superfamily protein; INVOLVED IN: biological_process unknown; LOCATED IN: chloroplast; EXPRESSED IN: 23 plant structures; EXPRESSED DURING: 13 growth stages; CONTAINS InterPro DOMAIN/s: DJ-1 (InterPro:IPR006287), ThiJ/PfpI (InterPro:IPR002818); BEST Arabidopsis thaliana protein match is: Class I glutamine amidotransferase-like superfamily…	28.2427	16.4267	12.1398	15.2779	31.2599	13.3319	4.20147	8.11662	7.73405	6.45153	0.962042	13.0621	4.71068	16.646	9.75736	8.50943	9.9088	9.04466	6.1551	5.91973	13.6348	10.4194	2.84909	8.57725
unigene28372	466	Probable D-xylulose reductase A; Xylitol dehydrogenase A	(at5g51970 : 411.0) Encodes a putative sorbitol dehydrogenase that can be thiolated in vitro.; GroES-like zinc-binding alcohol dehydrogenase family protein; FUNCTIONS IN: oxidoreductase activity, zinc ion binding; INVOLVED IN: oxidation reduction; EXPRESSED IN: 24 plant structures; EXPRESSED DURING: 15 growth stages; CONTAINS InterPro DOMAIN/s: GroES-like (InterPro:IPR011032), Alcohol dehydrogena…	117.272	258.844	61.4124	78.9336	154.89	127.898	32.7422	31.2296	33.3723	38.6416	24.2954	61.7523	49.4484	129.073	28.3442	40.0956	47.2909	36.2649	24.6122	32.371	36.3002	51.2964	6.62033	22.9962
unigene7121	467	Aquaporin TIP1-1; Aquaporin TIP; Gamma-tonoplast intrinsic protein; Gamma-TIP; Tonoplast intrinsic protein 1-1; AtTIP1;1; Tonoplast intrinsic protein, root-specific RB7	(at2g25810 : 279.0) tonoplast intrinsic protein 4;1 (TIP4;1); FUNCTIONS IN: water channel activity; INVOLVED IN: transport, transmembrane transport; LOCATED IN: plant-type vacuole membrane, membrane, central vacuole; EXPRESSED IN: 14 plant structures; EXPRESSED DURING: 4 anthesis, F mature embryo stage, petal differentiation and expansion stage, E expanded cotyledon stage, D bilateral stage; CONT…	564.097	456.822	366.96	582.276	573.207	508.253	202.758	216.294	264.073	208.503	170.273	196.362	315.941	209.24	180.511	185.543	176.372	168.271	296.613	215.467	168.11	195.393	96.869	127.358
unigene7621	468	Probable pectate lyase 15; Pectate lyase A11; Flags: Precursor	(at4g13710 : 571.0) Pectin lyase-like superfamily protein; FUNCTIONS IN: lyase activity, pectate lyase activity; INVOLVED IN: biological_process unknown; LOCATED IN: endomembrane system; EXPRESSED IN: 20 plant structures; EXPRESSED DURING: 6 growth stages; CONTAINS InterPro DOMAIN/s: Pectin lyase fold/virulence factor (InterPro:IPR011050), AmbAllergen (InterPro:IPR018082), Pectate lyase/Amb aller…	325.826	439.253	238.566	494.506	442.051	420.381	173.858	129.657	183.762	174.596	130.694	176.081	328.233	276.114	111.635	252.949	334.405	267.929	172.777	94.4552	201.053	345.054	43.6499	193.14
isotig22140	469	Putative RING-H2 finger protein ATL49; Protein MATERNAL EFFECT EMBRYO ARREST 16; RING-type E3 ubiquitin transferase ATL49	(at4g30400 : 206.0) RING/U-box superfamily protein; FUNCTIONS IN: zinc ion binding; INVOLVED IN: response to karrikin; EXPRESSED IN: 20 plant structures; EXPRESSED DURING: 9 growth stages; CONTAINS InterPro DOMAIN/s: Zinc finger, RING-type (InterPro:IPR001841), Zinc finger, C3HC4 RING-type (InterPro:IPR018957); BEST Arabidopsis thaliana protein match is: RING/U-box superfamily protein (TAIR:AT2G1…	67.9635	55.7814	89.0052	69.109	70.6051	59.0498	200.668	125.918	210.158	135.286	124.276	118.655	275.615	151.906	239.055	218.435	78.2651	93.6049	245.184	234.044	236.494	151.371	163.348	143.136
isotig22463	470	Alcohol dehydrogenase 1	(p48977|adh_maldo : 548.0) Alcohol dehydrogenase (EC 1.1.1.1) - Malus domestica (Apple) (Malus sylvestris) & (at1g77120 : 541.0) Catalyzes the reduction of acetaldehyde using NADH as reductant. Requires zinc for activity. Dimer. Anaerobic response polypeptide (ANP). Fermentation. The protein undergoes thiolation following treatment with the oxidant tert-butylhydroperoxide.; alcohol dehydrogenase …	220.41	265.824	205.395	159.52	387.596	227.959	79.6117	90.1033	128.064	73.7986	101.914	95.2937	143.999	206.561	73.2953	144.106	60.2796	75.0528	185.845	148.799	168.696	92.595	44.0289	128.817
unigene30484	471	#N/A	(at4g02360 : 122.0) Protein of unknown function, DUF538; FUNCTIONS IN: molecular_function unknown; INVOLVED IN: biological_process unknown; LOCATED IN: endomembrane system; EXPRESSED IN: 9 plant structures; EXPRESSED DURING: LP.04 four leaves visible, 4 anthesis, C globular stage, petal differentiation and expansion stage, E expanded cotyledon stage; CONTAINS InterPro DOMAIN/s: Protein of unknown…	238.839	276.984	248.662	290.021	297.26	300.964	105.512	121.857	100.319	85.9191	128.914	104.497	124.191	108.424	157.298	137.847	114.616	107.536	106.896	136.026	128.13	151.078	108.297	143.135
isotig50584	472	Pyridine nucleotide-disulfide oxidoreductase domain-containing protein 2	(at5g49555 : 268.0) FAD/NAD(P)-binding oxidoreductase family protein; CONTAINS InterPro DOMAIN/s: FAD dependent oxidoreductase (InterPro:IPR006076); BEST Arabidopsis thaliana protein match is: carotenoid isomerase (TAIR:AT1G06820.1); Has 30201 Blast hits to 17322 proteins in 780 species: Archae - 12; Bacteria - 1396; Metazoa - 17338; Fungi - 3422; Plants - 5037; Viruses - 0; Other Eukaryotes - 29…	13.3927	10.6639	5.62072	14.94	17.3462	11.4252	1.40467	0	1.41389	0	0	1.40853	11.6113	5.36937	10.9195	9.40226	6.71978	3.44644	12.2374	3.19863	13.2786	6.73022	7.26328	3.71161
unigene143269	473	Receptor kinase-like protein Xa21; Contains: Receptor kinase-like protein Xa21, processed; Flags: Precursor	(at3g47580 : 89.4) Leucine-rich repeat protein kinase family protein; FUNCTIONS IN: protein serine/threonine kinase activity, kinase activity, ATP binding; INVOLVED IN: transmembrane receptor protein tyrosine kinase signaling pathway, protein amino acid phosphorylation; LOCATED IN: endomembrane system; CONTAINS InterPro DOMAIN/s: Protein kinase, ATP binding site (InterPro:IPR017441), Protein kina…	52.6688	175.429	118.425	81.5075	56.8134	85.8013	19.7751	22.6297	38.1938	32.4079	20.6964	31.6583	30.6464	46.486	76.5621	35.0461	70.4838	47.5844	6.12843	33.7444	16.0167	64.114	20.2162	57.3947
unigene31273	474	Leucoanthocyanidin dioxygenase; LDOX; Leucocyanidin oxygenase; Leucoanthocyanidin hydroxylase	(at3g11180 : 197.0) 2-oxoglutarate (2OG) and Fe(II)-dependent oxygenase superfamily protein; FUNCTIONS IN: oxidoreductase activity, iron ion binding; INVOLVED IN: oxidation reduction; LOCATED IN: cellular_component unknown; EXPRESSED IN: inflorescence meristem, male gametophyte, flower, pollen tube; EXPRESSED DURING: L mature pollen stage, M germinated pollen stage, 4 anthesis, petal differentiat…	42.5685	42.1361	53.2498	43.9158	144.317	30.4773	7.316	8.21208	19.6119	28.3846	28.539	19.9132	34.2366	52.4068	29.2721	22.9749	45.4489	24.8602	20.8617	14.8704	28.7237	28.1774	38.7049	21.3661
unigene31111	475	#N/A	(at5g59480 : 115.0) Haloacid dehalogenase-like hydrolase (HAD) superfamily protein; FUNCTIONS IN: hydrolase activity; LOCATED IN: cellular_component unknown; EXPRESSED IN: 24 plant structures; EXPRESSED DURING: 15 growth stages; CONTAINS InterPro DOMAIN/s: Pyrimidine 5-nucleotidase (InterPro:IPR010237), HAD-superfamily hydrolase, subfamily IA, variant 3 (InterPro:IPR006402); BEST Arabidopsis thal…	2158.14	2379.96	1535.11	2376.83	2140.45	2280.52	744.768	905.934	1166.8	974.946	626.959	1051.98	1364.14	2075.37	910.2	1314.72	825.273	769.017	904.855	1353.05	1459.25	767.072	344.025	1016.45
unigene38699	476	Stromal membrane-associated protein 2; Stromal membrane-associated protein 1-like	(at4g21160 : 100.0) ADP-ribosylation factor GTPase-activating protein containing zinc finger and C2 domains and a novel PI-3-P-binding protein region. Binds PI-3-P. Highest expression levels in flowering tissue, rosettes and roots. A member of ARF GAP domain (AGD), A thaliana has 15 members, grouped into four classes.; ZAC; FUNCTIONS IN: phospholipid binding, ARF GTPase activator activity; INVOLV…	12.2655	11.5314	9.2253	18.0638	12.5161	12.3633	1.47574	0	0	0	0	0	1.24948	14.1127	0	8.54442	16.3188	4.57281	1.49877	3.26769	4.69868	9.30688	6.19107	11.4777
isotig93099	477	NADH dehydrogenase [ubiquinone] 1 alpha subcomplex subunit 2; Complex I-B8; CI-B8; NADH-ubiquinone oxidoreductase B8 subunit	(at5g47890 : 124.0) NADH-ubiquinone oxidoreductase B8 subunit, putative; CONTAINS InterPro DOMAIN/s: Ribosomal protein/NADH dehydrogenase domain (InterPro:IPR007741), NADH dehydrogenase [ubiquinone] (complex I), alpha subcomplex, subunit 2 (InterPro:IPR016464); Has 1807 Blast hits to 1807 proteins in 277 species: Archae - 0; Bacteria - 0; Metazoa - 736; Fungi - 347; Plants - 385; Viruses - 0; Oth…	263.565	261.135	266.119	229.095	300.754	283.437	113.144	135.281	134.983	84.2606	130.614	89.7532	107.291	138.123	128.764	120.583	128.331	108.001	160	120.6	113.919	122.406	102.144	92.1907
unigene196895	478	TMV resistance protein N-like	no hits & (original description: no original description)	7.86629	3.06317	11.4394	12.562	7.1797	5.71545	21.2802	19.2482	16.5013	12.7453	7.89741	8.81476	27.7218	27.6511	32.0432	27.0701	20.0458	17.0313	23.4868	28.3338	32.0533	6.23137	9.62802	11.4111
PUT-9136	479	WAT1-related protein At4g08300	(at1g21890 : 86.7) nodulin MtN21 /EamA-like transporter family protein; LOCATED IN: membrane; EXPRESSED IN: inflorescence meristem, flower; EXPRESSED DURING: petal differentiation and expansion stage; CONTAINS InterPro DOMAIN/s: Protein of unknown function DUF6, transmembrane (InterPro:IPR000620); BEST Arabidopsis thaliana protein match is: nodulin MtN21 /EamA-like transporter family protein (TAI…	19.4249	468.192	95.2609	134.938	0	358.95	0	0	1.4403	2.35196	0	3.64542	0	16.5014	0	0	0	16.7053	0	2.9648	0	0	6.48263	31.0467
unigene37670	480	Cold-responsive protein kinase 1	(at1g56120 : 321.0) Leucine-rich repeat transmembrane protein kinase; FUNCTIONS IN: kinase activity; INVOLVED IN: protein amino acid phosphorylation; CONTAINS InterPro DOMAIN/s: Protein kinase, ATP binding site (InterPro:IPR017441), Serine/threonine-protein kinase domain (InterPro:IPR002290), Leucine-rich repeat (InterPro:IPR001611), Serine-threonine/tyrosine-protein kinase (InterPro:IPR001245), …	557.899	614.881	456.911	395.992	657.615	542.959	124.933	126.082	302.159	216.527	158.304	251.856	199.913	411.316	199.478	285.288	382.848	331.286	179.94	207.979	297.13	400.232	106.517	347.519
unigene146306	481	Senescence-associated carboxylesterase 101; Flags: Precursor	(at5g14930 : 87.8) encodes an acyl hydrolase involved in senescence .; senescence-associated gene 101 (SAG101); CONTAINS InterPro DOMAIN/s: Lipase, class 3 (InterPro:IPR002921); BEST Arabidopsis thaliana protein match is: alpha/beta-Hydrolases superfamily protein (TAIR:AT3G52430.1); Has 224 Blast hits to 223 proteins in 35 species: Archae - 0; Bacteria - 4; Metazoa - 0; Fungi - 0; Plants - 205; V…	49.5163	168.351	169.125	41.3401	38.3186	27.6429	1.04514	3.0464	4.40122	10.7347	3.84817	2.17811	1.89603	9.36337	9.75736	7.42256	6.61395	20.1317	0	1.97324	2.10138	16.6977	6.64787	0.998972
unigene102275	482	Metallothionein-like protein EMB30	no hits & (original description: no original description)	1103.73	2108.03	843.072	175.054	154.67	817.823	622.665	412.024	470.495	270.139	350.591	408.269	99.9803	259.759	531.401	429.211	327.203	434.108	383.478	125.246	347.045	382.677	255.788	450.799
unigene21405	483	Erbin; Densin-180-like protein; Erbb2-interacting protein; Protein LAP2	(at1g69550 : 128.0) disease resistance protein (TIR-NBS-LRR class); FUNCTIONS IN: transmembrane receptor activity, nucleoside-triphosphatase activity, nucleotide binding, ATP binding; INVOLVED IN: signal transduction, defense response, apoptosis, innate immune response; LOCATED IN: intrinsic to membrane, endomembrane system; EXPRESSED IN: 21 plant structures; EXPRESSED DURING: 13 growth stages; C…	36.0643	129.201	202.172	36.9024	33.3311	38.0167	238.303	146.261	200.349	189.104	121.166	348.436	118.099	220.66	258.614	161.165	180.264	135.887	159.627	139.529	155.058	171.856	80.4697	172.525
unigene29414	484	Probable methyltransferase PMT27	(at5g64030 : 104.0) S-adenosyl-L-methionine-dependent methyltransferases superfamily protein; CONTAINS InterPro DOMAIN/s: Protein of unknown function DUF248, methyltransferase putative (InterPro:IPR004159); BEST Arabidopsis thaliana protein match is: S-adenosyl-L-methionine-dependent methyltransferases superfamily protein (TAIR:AT1G29470.2); Has 79879 Blast hits to 39720 proteins in 2025 species:…	18.056	11.8757	18.558	0	9.91948	4.67255	243.376	153.712	177.163	115.942	110.832	153.882	71.8727	95.0986	70.5642	125.083	161.397	92.447	92.7564	82.6769	127.116	113.078	66.8757	33.7195
unigene162899	485	putative TIR-NBS-LRR protein	no hits & (original description: no original description)	30.7321	81.9602	100.142	13.006	33.2414	19.6007	11.6356	7.92978	13.2928	5.73338	3.84817	15.9206	5.77056	17.702	8.91042	8.44793	11.1357	11.2711	5.26672	3.98891	5.22507	10.4162	4.76178	6.05347
unigene142312	486	Probable methyltransferase PMT20	(at1g31850 : 454.0) S-adenosyl-L-methionine-dependent methyltransferases superfamily protein; CONTAINS InterPro DOMAIN/s: Protein of unknown function DUF248, methyltransferase putative (InterPro:IPR004159); BEST Arabidopsis thaliana protein match is: S-adenosyl-L-methionine-dependent methyltransferases superfamily protein (TAIR:AT4G19120.2); Has 35333 Blast hits to 34131 proteins in 2444 species:…	32.6264	32.1965	82.5449	5.64742	11.9342	28.1953	366.748	248.417	230.596	280.355	217.324	287.047	223.19	409.275	232.05	248.43	283.198	271.105	256.171	212.022	252.621	258.653	122.778	230.556
unigene97353	487	Disease resistance protein RRS1; Disease resistance protein RCH2; Probable WRKY transcription factor 52; Resistance to Colletotrichum higginsianum 2 protein; Resistance to Ralstonia solanacearum 1 protein	(at1g27170 : 97.1) transmembrane receptors;ATP binding; FUNCTIONS IN: transmembrane receptor activity, ATP binding; INVOLVED IN: signal transduction, defense response, apoptosis, innate immune response; CONTAINS InterPro DOMAIN/s: Leucine-rich repeat, typical subtype (InterPro:IPR003591), NB-ARC (InterPro:IPR002182), Leucine-rich repeat (InterPro:IPR001611), Disease resistance protein (InterPro:I…	20.2123	56.8249	78.5892	20.2989	16.48	12.8471	629.49	431.331	636.06	612.753	366.043	1074.28	235.87	487.687	649.981	298.313	403.3	338.409	308.361	304.63	276.695	374.291	201.325	317.056
unigene71420	488	putative TIR-NBS-LRR protein	no hits & (original description: no original description)	26.2145	50.0109	36.4194	4.49349	22.1845	10.4766	10.4514	14.2165	24.2067	8.58773	12.0919	27.2128	10.4281	19.7671	20.4905	13.7847	33.0698	29.4477	20.517	21.7057	29.4193	18.3143	9.49696	0.994002
isotig51352	489	#N/A	(at2g42990 : 287.0) GDSL-like Lipase/Acylhydrolase superfamily protein; FUNCTIONS IN: hydrolase activity, acting on ester bonds, carboxylesterase activity; INVOLVED IN: lipid metabolic process; LOCATED IN: endomembrane system; EXPRESSED IN: 13 plant structures; EXPRESSED DURING: 7 growth stages; CONTAINS InterPro DOMAIN/s: Lipase, GDSL (InterPro:IPR001087); BEST Arabidopsis thaliana protein match…	179.893	180.361	177.076	71.1895	52.8222	61.6718	70.4698	60.6203	70.972	37.7184	50.5149	42.4247	50.313	21.3703	92.8432	47.5468	40.9304	26.0034	40.1405	41.5348	56.6468	38.1856	123.147	59.7087
isotig21944	490	Lipase 2; Glycerol ester hydrolase 2; Flags: Precursor	(at1g10740 : 549.0) alpha/beta-Hydrolases superfamily protein; LOCATED IN: endomembrane system; EXPRESSED IN: 24 plant structures; EXPRESSED DURING: 15 growth stages; BEST Arabidopsis thaliana protein match is: alpha/beta-Hydrolases superfamily protein (TAIR:AT1G23330.1). & (reliability: 1098.0) & (original description: no original description)	17.1695	49.331	80.314	13.1129	20.1909	17.2292	400.286	354.134	426.344	378.878	380.799	382.743	147.414	247.402	176.433	199.917	245.53	231.377	167.496	163.399	169.206	197.462	307.156	157.213
PUT-5866	491	Calcium-binding protein 2; CaBP2	no hits & (original description: no original description)	1.94181	3.86527	29.8825	21.939	1.00838	1.91531	45.3028	461.66	88.6869	11.8092	6.7343	2.17702	31.5006	12.7394	162.739	378.03	20.1207	174.729	190.332	1725.3	240.199	172.773	245.936	271.179
unigene207481	492	Calcium-binding protein 2; CaBP2	no hits & (original description: no original description)	4.90988	3.87585	30.7772	14.6838	1.00838	3.80967	54.5868	285.27	35.1845	3.26012	1.93659	3.26553	3.79205	79.3671	284.941	294.016	28.3915	220.781	221.245	1211.2	155.805	124.471	124.216	212.229
unigene9940	493	2-hydroxyisoflavanone dehydratase; Carboxylesterase HIDM	(at1g47480 : 211.0) alpha/beta-Hydrolases superfamily protein; FUNCTIONS IN: hydrolase activity; INVOLVED IN: metabolic process; LOCATED IN: cellular_component unknown; EXPRESSED IN: stem, hypocotyl, root, flower; EXPRESSED DURING: petal differentiation and expansion stage; CONTAINS InterPro DOMAIN/s: Lipase, GDXG, active site (InterPro:IPR002168), Alpha/beta hydrolase fold-3 (InterPro:IPR013094)…	31.069	24.0437	19.6104	18.8727	29.2432	36.1918	10.4514	12.1856	16.5046	11.8081	11.5445	2.17702	36.0245	28.0901	39.0294	31.811	8.8186	7.36193	40.0082	46.3712	31.5206	2.08721	9.49696	12.922
isotig47419	494	mRNA export factor; Rae1 protein homolog; mRNA-associated protein mrnp 41	(at3g19590 : 343.0) Encodes a protein that may have a role in the spindle assembly checkpoint.; BUB (BUDDING UNINHIBITED BY BENZYMIDAZOL) 3.1 (BUB3.1); CONTAINS InterPro DOMAIN/s: WD40 repeat 2 (InterPro:IPR019782), WD40 repeat-like-containing domain (InterPro:IPR011046), WD40-repeat-containing domain (InterPro:IPR017986), WD40/YVTN repeat-like-containing domain (InterPro:IPR015943), WD40 repeat …	25.2436	26.929	14.9413	33.2519	35.3015	29.5259	6.27086	15.2371	14.304	13.9594	9.62042	9.7966	26.5444	42.6554	22.4419	20.1469	12.1256	13.6722	42.0599	37.5844	31.5206	15.6541	6.64787	5.96401
unigene126681	495	Probable ribosome biogenesis protein RLP24	(at2g44860 : 189.0) Ribosomal protein L24e family protein; FUNCTIONS IN: structural constituent of ribosome; INVOLVED IN: translation, ribosome biogenesis; LOCATED IN: ribosome, cytosolic large ribosomal subunit; EXPRESSED IN: 22 plant structures; EXPRESSED DURING: 13 growth stages; CONTAINS InterPro DOMAIN/s: Ribosomal protein L24e (InterPro:IPR000988), TRASH (InterPro:IPR011017); BEST Arabidops…	4.61278	14.2368	3.24319	27.697	20.4349	15.231	1.59175	4.21418	1.47441	3.22684	0	1.5446	171.844	208.044	192.422	63.4247	3.07439	0	135.89	162.601	102.843	0	1.16433	0
unigene12859	496	Taxadien-5-alpha-ol O-acetyltransferase; Taxa-4(20),11(12)-dien-5alpha-ol-O-acetyltransferase; Taxadienol acetyltransferase	(at5g63560 : 225.0) HXXXD-type acyl-transferase family protein; FUNCTIONS IN: transferase activity, transferring acyl groups other than amino-acyl groups, transferase activity; INVOLVED IN: biological_process unknown; LOCATED IN: cellular_component unknown; EXPRESSED IN: 8 plant structures; EXPRESSED DURING: LP.04 four leaves visible, F mature embryo stage, 4 leaf senescence stage, petal differen…	8.73816	9.8762	15.8751	20.8246	12.1006	18.0959	7.33063	3.0464	4.40122	0	5.77225	0	12.6749	7.80489	5.84563	4.14179	0	1.0517	17.4395	17.7592	2.62567	0	0	0
isotig79199	497	Amino acid permease 5; Amino acid transporter AAP5	(at1g77380 : 110.0) Amino acid permease which transports basic amino acids.; amino acid permease 3 (AAP3); CONTAINS InterPro DOMAIN/s: Amino acid transporter, transmembrane (InterPro:IPR013057); BEST Arabidopsis thaliana protein match is: amino acid permease 2 (TAIR:AT5G09220.1); Has 2346 Blast hits to 2332 proteins in 227 species: Archae - 0; Bacteria - 15; Metazoa - 394; Fungi - 322; Plants - 1…	108.707	351.355	202.88	37.1342	80.6708	23.7923	34.4897	53.3495	3.45496	20.7533	45.8096	19.5932	98.4436	171.971	72.2054	21.1426	8.8186	6.31023	54.923	187.981	17.5381	13.5658	183.271	14.5989
isotig45923	498	Expansin-A4; Alpha-expansin-4; OsEXP4; OsEXPA4; OsaEXPa1.22; Flags: Precursor	(at2g40610 : 407.0) member of Alpha-Expansin Gene Family. Naming convention from the Expansin Working Group (Kende et al, 2004. Plant Mol Bio). Involved in the formation of nematode-induced syncytia in roots of Arabidopsis thaliana.; expansin A8 (EXPA8); INVOLVED IN: plant-type cell wall modification involved in multidimensional cell growth, syncytium formation, unidimensional cell growth, plant-…	201.942	488.228	152.214	116.856	362.652	153.609	123.715	83.777	106.377	117	116.776	110.622	249.087	701.086	123.996	93.0895	62.1282	71.1983	430.495	166.305	129.718	74.8182	52.5087	82.9823
unigene70107	499	Leucine-rich repeat protein soc-2 homolog; Protein Sur-8 homolog; Protein soc-2 homolog	no hits & (original description: no original description)	20.3891	42.3169	15.8751	18.8727	18.1509	20.0007	4.06979	12.1856	13.2037	8.58773	8.65838	19.5932	14.2202	17.6864	21.4662	5.30183	0	0	6.1551	17.7592	8.40551	1.04361	0	0.994002
isotig76361	500	Peroxidase 40; Atperox P40; Flags: Precursor	(at4g16270 : 99.8) Peroxidase superfamily protein; FUNCTIONS IN: peroxidase activity, heme binding; INVOLVED IN: oxidation reduction, response to oxidative stress; LOCATED IN: endomembrane system; EXPRESSED IN: 9 plant structures; EXPRESSED DURING: F mature embryo stage, petal differentiation and expansion stage, E expanded cotyledon stage, D bilateral stage; CONTAINS InterPro DOMAIN/s: Haem pero…	78.826	92.8434	62.2323	88.148	81.9786	64.5576	27.157	30.0019	39.5351	45.5665	36.7683	27.2672	130.504	160.111	178.141	92.3992	28.4885	19.5806	167.425	228.841	109.016	35.9053	38.6004	31.5735
unigene127218	501	Protein argonaute-2; Argonaute2; Argonaute RISC catalytic component 2; Eukaryotic translation initiation factor 2C 2; eIF-2C 2; eIF2C 2; Protein slicer	(at1g48410 : 409.0) Encodes an RNA Slicer that selectively recruits microRNAs and siRNAs. There is currently no evidence that AGO1 Slicer is in a high molecular weight RNA-induced silencing complex (RISC). Mutants are defective in post-transcriptional gene silencing and have pleiotropic developmental and morphological defects. Through its action on the regulation of ARF17 expression, the protein …	380.069	474.672	402.061	373.97	452.583	314.331	212.783	187.762	212.604	216.432	165.378	240.383	528.859	723.377	589.649	337.186	133.728	105.091	447.388	487.816	316.26	146.262	78.3167	126.262
isotig50806	502	Serine palmitoyltransferase 1; Long chain base biosynthesis protein 1; LCB 1; Serine-palmitoyl-CoA transferase 1; SPT 1; SPT1	(at4g36480 : 103.0) Encodes the LCB1 subunit of serine palmitoyltransferase. Together with the LCB2 subunit, forms a functional serine palmitoyltransferase complex, which catalyzes the first reaction of sphingolipid biosynthesis. Knockout of LCB1 was embryo lethal. Partial suppression of LCB1 expression led to smaller plants due to reduced cell expansion.; long-chain base1 (LCB1); FUNCTIONS IN: p…	1.94181	2.88525	11.206	3.82306	8.18909	4.76208	0	1.01547	1.10031	3.2204	0	0	2.84404	2.08491	3.87855	4.24146	0	0	12.3102	6.1062	9.45619	1.04361	0	0
unigene18510	503	Thaumatin-like protein; Flags: Precursor	no hits & (original description: no original description)	26.2135	56.395	21.4771	32.3532	60.3286	61.8985	14.632	10.1547	15.4043	17.1755	14.4306	25.0357	46.4527	11.4441	14.636	28.6044	3.30698	6.31023	16.4136	18.7458	13.6589	16.7175	9.49696	20.8741
isotig84830	504	Gamma-humulene synthase; Agfghum	no hits & (original description: no original description)	2565.98	1453.27	1972.18	1138.68	1573.42	708.196	1.04514	0	0	0	0	1.08851	60.9866	65.7049	35.7295	21.7089	0	0	72.2578	36.1508	32.2267	0	0	0
isotig50931	505	Taxadiene synthase; Taxa-4(5),11(12)-diene synthase	(at4g16730 : 147.0) In the Col ecotype, no functional protein is encoded at this locus due to the presence of a two-base (AT) insertion 184 nucleotides downstream of the start codon leading to a frame shift and premature translational termination. However, in the Ws ecotype, a functional terpene synthase that localizes to the chloroplast is encoded at this locus. It can catalyze the synthesis of …	12029.5	7033.32	9120.12	7401.12	7861.9	4991.15	2.09029	0	3.30092	1.07347	0.962042	4.35404	377.746	297.425	198.076	198.277	8.8186	4.20682	345.541	205.819	226.524	2.08721	0	0
unigene37488	506	Taxadiene synthase; Taxa-4(5),11(12)-diene synthase	(at4g02780 : 136.0) Catalyzes the conversion of geranylgeranyl pyrophosphate (GGPP) to copalyl pyrophosphate (CPP) of gibberellin biosynthesis; GA REQUIRING 1 (GA1); CONTAINS InterPro DOMAIN/s: Terpene synthase, metal-binding domain (InterPro:IPR005630), Terpenoid synthase (InterPro:IPR008949), Terpenoid cylases/protein prenyltransferase alpha-alpha toroid (InterPro:IPR008930), Terpene synthase-l…	3469.99	2209.21	2432.31	1724.6	2199.69	1111.97	1.04514	0	0	0	0	0	128.593	98.6608	54.2802	66.6683	1.10233	0	108.364	49.3498	65.7741	0	0	0
PUT-10981	507	hypothetical protein	no hits & (original description: no original description)	1903.49	2540.46	1733.36	4635.94	2689.9	3522.87	137.579	138.587	87.3764	138.122	96.5217	113.838	2236.95	2384.09	1056.73	1334.66	14.9508	23.7454	540.909	3296.63	2160.36	17.1506	0.96774	29.4722
unigene14564	508	Protein TPX2; AtTPX2; Targeting protein for XKLP2	(at1g03780 : 169.0) Homolog of vertebrate TPX2. Protein has three domains involved in nuclear targeting, one in nuclear export and two in microtubule binding. Involved in mitotic spindle assembly during late prophase and early prometaphase.; targeting protein for XKLP2 (TPX2); FUNCTIONS IN: microtubule binding; INVOLVED IN: spindle assembly; LOCATED IN: nucleus; EXPRESSED IN: 14 plant structures;…	133.777	217.234	88.7652	139.983	111.173	126.143	7.16445	7.85463	18.9418	13.6008	4.1464	9.18812	45.5919	49.0599	42.6104	42.3266	12.378	15.6746	43.652	57.2872	49.5494	12.5306	7.6441	16.0015
unigene146301	509	Elongation factor 1-alpha; EF-1-alpha	(q40034|ef1a2_horvu : 117.0) Elongation factor 1-alpha (EF-1-alpha) - Hordeum vulgare (Barley) & (at5g60390 : 109.0) GTP binding Elongation factor Tu family protein; FUNCTIONS IN: calmodulin binding, translation elongation factor activity; INVOLVED IN: translational elongation; LOCATED IN: mitochondrion, nucleus, cytoplasm; EXPRESSED IN: cotyledon, male gametophyte, guard cell, pollen tube, seed;…	3824.82	4098.07	3479.49	3797.53	4120.15	3709.57	20.675	0	3.46156	3.01107	2.70238	1.42813	5035.18	4694.51	4701.18	2005.04	12.1719	20.1654	4074.11	4715.38	2483.72	4.57517	1.28969	10.3287
isotig78880	510	DNA-directed RNA polymerases II, IV and V subunit 12; DNA-directed RNA Polymerase II subunit K	no hits & (original description: no original description)	71.6151	81.0408	55.1622	110.298	81.8607	68.7387	1.04932	0	0	0	0	0	97.252	94.4483	94.7235	72.4261	0	0	70.2851	110.43	81.6217	0	0	0
unigene36479	511	Peroxisomal membrane protein 2; 22 kDa peroxisomal membrane protein	(at4g14305 : 229.0) Peroxisomal membrane 22 kDa (Mpv17/PMP22) family protein; FUNCTIONS IN: molecular_function unknown; INVOLVED IN: biological_process unknown; LOCATED IN: integral to membrane; CONTAINS InterPro DOMAIN/s: Mpv17/PMP22 (InterPro:IPR007248); BEST Arabidopsis thaliana protein match is: Peroxisomal membrane 22 kDa (Mpv17/PMP22) family protein (TAIR:AT4G04470.1); Has 30201 Blast hits …	48.5842	65.6865	54.0052	87.4326	106.415	96.1102	0	0	0	0	0	0	56.0029	97.8847	35.6329	45.0178	0	0	69.3167	61.507	66.9467	0	0	0
unigene208950	512	Transmembrane protein 205	(at3g62580 : 116.0) Late embryogenesis abundant protein (LEA) family protein; FUNCTIONS IN: molecular_function unknown; INVOLVED IN: biological_process unknown; LOCATED IN: endomembrane system; EXPRESSED IN: 23 plant structures; EXPRESSED DURING: 13 growth stages; BEST Arabidopsis thaliana protein match is: late embryogenesis abundant domain-containing protein / LEA domain-containing protein (TAI…	80.5999	140.711	75.9838	199.455	136.752	198.525	0	0	0	0	0	0	23.8624	78.8583	41.4356	56.0435	2.45708	0	100.032	100.162	107.977	0	0	0
unigene14277	513	2-isopropylmalate synthase; Alpha-IPM synthase; Alpha-isopropylmalate synthase	(at1g74040 : 226.0) Encodes an active Arabidopsis isopropylmalate synthase IPMS2. Involved in leucine biosynthesis. Do not participate in the chain elongation of glucosinolates. Expressed constitutively throughout the plant. Loss of IPMS2 can be compensated by a second isopropylmalate synthase gene IPMS1 (At1g18500).; 2-isopropylmalate synthase 1 (IMS1); FUNCTIONS IN: 2-isopropylmalate synthase a…	70.6791	50.5562	69.2892	77.0104	64.1847	81.0716	0	0	0	0	0	1.23437	93.221	120.342	70.6638	37.5221	0	0	76.6792	74.2363	58.2207	0	0	0
isotig72357	514	Importin subunit alpha-2; IMPa-2	(at4g16143 : 80.9) Protein interacts with Agrobacterium proteins VirD2 and VirE2. Is not individually essential for Agrobacterium-mediated root transformation, but when overexpressed can rescue the impa-4 decreased transformation susceptibility phenotype.; importin alpha isoform 2 (IMPA-2); FUNCTIONS IN: protein transporter activity, binding; INVOLVED IN: intracellular protein transport, protein …	58.6574	89.8235	60.5925	82.4781	59.9031	62.7271	1.04514	0	0	0	0	0	87.7737	54.8621	100.532	58.6223	0	0	111.29	138.25	84.5541	1.04361	0	0
unigene21310	515	UBP1-associated protein 2C	no hits & (original description: no original description)	105.778	122.431	163.908	114.942	99.5679	130.732	0	0	0	0	0	1.08851	142.94	150.401	154.489	64.2454	3.07218	0	152.344	161.047	99.517	1.09474	0	0
isotig80443	516	Double-stranded RNA-binding protein 2; dsRNA-binding protein 2; AtDRB2	no hits & (original description: no original description)	44.5569	33.6612	28.9487	25.1636	31.2599	44.394	0	0	0	0	0	0	22.7324	48.8976	25.3691	21.2073	0	0	53.3442	37.9011	35.777	0	0	0
isotig103804	517	60S ribosomal protein L34	(p41098|rl34_tobac : 110.0) 60S ribosomal protein L34 - Nicotiana tabacum (Common tobacco) & (at1g26880 : 107.0) Ribosomal protein L34e superfamily protein; FUNCTIONS IN: structural constituent of ribosome; INVOLVED IN: translation, ribosome biogenesis; LOCATED IN: ribosome; EXPRESSED IN: 25 plant structures; EXPRESSED DURING: 15 growth stages; CONTAINS InterPro DOMAIN/s: Ribosomal protein L34e, …	58.3447	83.6721	44.0011	57.7315	91.4312	79.5896	0	0	0	1.09386	0	0	84.7344	160.123	75.4761	34.8351	1.10233	0	76.2422	62.2489	67.6517	0	0	0
unigene102554	518	ABSCISIC ACID-INSENSITIVE 5-like protein 2; ABA-responsive element-binding protein 3; Dc3 promoter-binding factor 3; AtDPBF3; bZIP transcription factor 66; AtbZIP66	(at3g56850 : 88.2) Encodes an ABA-responsive element binding protein with a bZIP domain. Located in the nucleus and expressed in the embryo during seed maturation.; ABA-responsive element binding protein 3 (AREB3); FUNCTIONS IN: DNA binding, transcription activator activity, sequence-specific DNA binding transcription factor activity; INVOLVED IN: regulation of transcription, DNA-dependent, respo…	4.82929	8.2845	2.9425	6.55511	3.08969	17.915	0	0	0	0	0	0	9.18435	9.74727	13.2905	10.1265	0	0	9.80713	3.52224	7.4872	0	0	0
unigene144850	519	Peptidyl-prolyl cis-trans isomerase A; PPIase A; Cyclophilin A; Cyclosporin A-binding protein; Rotamase A; Contains: Peptidyl-prolyl cis-trans isomerase A, N-terminally processed	(q39613|cyph_catro : 255.0) Peptidyl-prolyl cis-trans isomerase (EC 5.2.1.8) (PPIase) (Rotamase) (Cyclophilin) (Cyclosporin A-binding protein) - Catharanthus roseus (Rosy periwinkle) (Madagascar periwinkle) & (at2g16600 : 245.0) Encodes cytosolic cyclophilin ROC3.; rotamase CYP 3 (ROC3); FUNCTIONS IN: peptidyl-prolyl cis-trans isomerase activity; INVOLVED IN: protein folding, signal transduction;…	641.193	747.953	563.928	363.121	515.787	312.774	3.25562	2.83721	0	0	0	0	690.664	483.671	419.761	194.012	0	31.61	397.74	412.924	385.796	0	0	0
isotig88365	520	phosphomannomutase/phosphoglucomutase isoform X3	(at5g17530 : 124.0) phosphoglucosamine mutase family protein; FUNCTIONS IN: intramolecular transferase activity, phosphotransferases; INVOLVED IN: carbohydrate metabolic process; EXPRESSED IN: 23 plant structures; EXPRESSED DURING: 13 growth stages; CONTAINS InterPro DOMAIN/s: Alpha-D-phosphohexomutase, alpha/beta/alpha domain III (InterPro:IPR005846), Alpha-D-phosphohexomutase, alpha/beta/alpha …	24.0688	22.326	29.8387	34.6206	50.9658	37.148	0	0	0	0	0	0	45.8108	42.5805	15.5591	21.8096	0	0	62.8497	57.9453	25.9226	0	0	0
isotig53074	521	importin subunit alpha-1-like isoform X2 [Physcomitrium patens]	no hits & (original description: no original description)	14.082	37.1956	29.806	34.8318	28.14	48.6075	0	0	0	0	0	0	19.9244	35.0814	29.436	13.9035	0	1.0517	43.2724	46.4876	17.4603	0	0	0
unigene4450	522	dehydrin 2	no hits & (original description: no original description)	31.7875	48.4048	107.267	43.0953	49.07	37.3642	0	1.30589	0	0	0	0	49.9726	42.0436	93.5067	27.156	0	0	36.0268	48.6661	25.682	0	0	0
unigene22182	523	DNA topoisomerase 1 alpha; DNA topoisomerase 1; DNA topoisomerase I; Protein FASCIATA 5; Protein MGOUN1	no hits & (original description: no original description)	25.131	26.3933	28.3212	31.7645	58.0608	59.2603	0	1.01547	0	1.07347	0	0	31.9632	36.3444	32.9135	25.0798	0	0	60.1436	54.2484	37.6462	0	0	0.994002
unigene107588	524	Disease resistance protein TAO1; Protein TARGET OF AVRB OPERATION 1	no hits & (original description: no original description)	29.1272	68.2842	54.1621	34.1506	39.327	17.1435	0	0	0	1.07347	0	0	20.8563	37.7385	29.2721	10.6037	0	0	29.7497	38.4782	18.9124	0	0	0
isotig83040	525	Protochlorophyllide reductase, chloroplastic; PCR; NADPH-protochlorophyllide oxidoreductase; POR; Flags: Precursor	(q41249|pora_cucsa : 155.0) Protochlorophyllide reductase, chloroplast precursor (EC 1.3.1.33) (PCR) (NADPH-protochlorophyllide oxidoreductase) (POR) - Cucumis sativus (Cucumber) & (at5g54190 : 139.0) light-dependent NADPH:protochlorophyllide oxidoreductase A; protochlorophyllide oxidoreductase A (PORA); FUNCTIONS IN: oxidoreductase activity, protochlorophyllide reductase activity; INVOLVED IN: c…	68.5053	70.2394	87.3962	33.7282	24.0288	29.2935	0	1.08553	1.25875	0	0	0	47.4139	48.1475	82.276	5.01235	0	0	59.6758	72.2522	9.99099	0	1.08455	1.37272
unigene7258	526	L-gulonolactone oxidase; LGO; L-gulono-gamma-lactone oxidase; GLO	(at2g46760 : 194.0) D-arabinono-1,4-lactone oxidase family protein; FUNCTIONS IN: oxidoreductase activity, D-arabinono-1,4-lactone oxidase activity, FAD binding, catalytic activity; INVOLVED IN: oxidation reduction; LOCATED IN: membrane; EXPRESSED IN: inflorescence meristem, sperm cell, hypocotyl, flower; EXPRESSED DURING: petal differentiation and expansion stage; CONTAINS InterPro DOMAIN/s: D-a…	13.5927	4.98859	42.1465	52.1722	13.108	8.1965	0	0	0	0	0	0	15.1587	7.14529	38.9719	13.7847	0	0	45.7488	38.7259	27.9914	0	0	0
unigene12043	527	WD repeat-containing protein 82	(at5g14530 : 278.0) Transducin/WD40 repeat-like superfamily protein; CONTAINS InterPro DOMAIN/s: WD40 repeat 2 (InterPro:IPR019782), WD40 repeat, conserved site (InterPro:IPR019775), WD40 repeat (InterPro:IPR001680), G-protein beta WD-40 repeat, region (InterPro:IPR020472), WD40 repeat-like-containing domain (InterPro:IPR011046), WD40-repeat-containing domain (InterPro:IPR017986), WD40/YVTN repea…	66.6188	40.9868	49.1633	49.9578	56.9163	55.0354	1.13084	1.09163	3.55399	4.65562	0	2.35227	54.0197	57.8968	81.4554	30.1791	0	0	73.3309	84.8553	54.0327	0	1.03897	2.13909
isotig32294	528	Disease resistance protein TAO1; Protein TARGET OF AVRB OPERATION 1	(at1g69550 : 98.6) disease resistance protein (TIR-NBS-LRR class); FUNCTIONS IN: transmembrane receptor activity, nucleoside-triphosphatase activity, nucleotide binding, ATP binding; INVOLVED IN: signal transduction, defense response, apoptosis, innate immune response; LOCATED IN: intrinsic to membrane, endomembrane system; EXPRESSED IN: 21 plant structures; EXPRESSED DURING: 13 growth stages; CO…	300.235	337.343	578.264	327.675	284.9	312.485	34.4793	32.1822	35.2054	18.8919	32.8893	27.7799	273.459	259.545	251.614	138.068	101.856	100.972	277.186	269.004	233.129	106.636	55.9551	107.474
unigene208429	529	Histone H2B.2	(at5g22880 : 194.0) Encodes a histone 2B (H2B) protein. This protein can be ubiquitinated in planta, and this modification depends on the HUB1 and HUB2 E3 ubiquitin ligases.; histone B2 (HTB2); FUNCTIONS IN: DNA binding; INVOLVED IN: nucleosome assembly; LOCATED IN: nucleolus, nucleus; EXPRESSED IN: 22 plant structures; EXPRESSED DURING: 13 growth stages; CONTAINS InterPro DOMAIN/s: Histone H2B (…	55.431	64.7661	25.8745	79.9572	55.7647	60.0365	4.53801	1.1028	0	0	0	1.26703	61.5924	37.4223	37.7298	31.1694	0	0	30.3282	47.5917	34.6433	0	0	0
unigene100390	530	Malonate-semialdehyde dehydrogenase; MSA dehydrogenase; Methylmalonate-semialdehyde dehydrogenase; MMSA dehydrogenase; MSDH	(at5g62530 : 536.0) Encodes mitochondrial Delta-pyrroline-5- carboxylate dehydrogenase. Involved in the catabolism of proline to glutamate. Involved in protection from proline toxicity. Induced at pathogen infection sites. P5CDH and SRO5 (an overlapping gene in the sense orientation) generate 24-nt and 21-nt siRNAs, which together are components of a regulatory loop controlling reactive oxygen sp…	514.183	442.774	432.964	423.403	464.439	389.58	13.105	5.22356	7.79457	3.72063	1.13617	1.61535	492.122	540.331	660.984	196.285	2.81754	8.96158	453.22	524.034	323.782	5.96421	8.88156	6.5306
PUT-11793	531	Serine hydroxymethyltransferase, mitochondrial; SHMT; Glycine hydroxymethyltransferase; Serine methylase; Flags: Precursor	(at4g13930 : 278.0) Encodes a serine hydroxymethyltransferase maximally expressed in root; serine hydroxymethyltransferase 4 (SHM4); FUNCTIONS IN: pyridoxal phosphate binding, glycine hydroxymethyltransferase activity, catalytic activity; INVOLVED IN: response to cadmium ion, glycine metabolic process, L-serine metabolic process; LOCATED IN: cytosol, plasma membrane, membrane; EXPRESSED IN: 9 pla…	15.484	18.5618	11.9885	15.6041	11.5752	13.6091	0	0	0	0	0	0	17.05	23.2305	9.29681	39.0108	0	0	12.3841	18.5169	26.1716	0	0	0
isotig87308	532	DNA topoisomerase 1 beta; DNA topoisomerase 1	no hits & (original description: no original description)	55.4524	60.2574	39.8185	52.7132	53.875	66.8044	2.09029	0	0	0	0.962042	2.17702	53.4253	64.0028	54.9027	40.6629	0	3.15511	76.3971	56.2384	51.6623	0	0.950646	0
unigene96583	533	L-gulonolactone oxidase; LGO; L-gulono-gamma-lactone oxidase; GLO	(at5g56490 : 193.0) D-arabinono-1,4-lactone oxidase family protein; FUNCTIONS IN: D-arabinono-1,4-lactone oxidase activity, oxidoreductase activity, FAD binding, catalytic activity; INVOLVED IN: oxidation reduction; LOCATED IN: endomembrane system, membrane; EXPRESSED IN: 9 plant structures; EXPRESSED DURING: 4 anthesis, C globular stage, petal differentiation and expansion stage, D bilateral sta…	7.76726	4.80874	19.616	16.1766	8.06708	12.3814	0	0	0	0	0	0	3.79205	6.24225	24.2705	15.9055	0	0	35.9048	32.1382	8.40551	0	0	0
isotig59976	534	DNA-directed RNA polymerases I, II, and III subunit RPABC4; RNA polymerases I, II, and III subunit ABC4; ABC10-alpha	(at5g41010 : 97.8) Non-catalytic subunit common to nuclear DNA-dependent RNA polymerases II, IV and V; homologous to budding yeast RPB12.; NRPB12; FUNCTIONS IN: DNA-directed RNA polymerase activity, DNA binding; INVOLVED IN: transcription; LOCATED IN: DNA-directed RNA polymerase V complex, nucleus, DNA-directed RNA polymerase II, core complex, DNA-directed RNA polymerase IV complex; EXPRESSED IN:…	85.8175	59.0975	51.4652	158.633	120.073	170.672	1.19355	0	1.19053	0	2.96982	4.66753	50.2921	71.8389	59.0681	50.3302	3.61232	0	82.1563	78.4512	44.7026	0	0	15.9289
unigene145590	535	Aquaporin PIP2-7; Plasma membrane intrinsic protein 2-7; AtPIP2;7; Plasma membrane intrinsic protein 3; Salt stress-induced major intrinsic protein	(at4g35100 : 131.0) a member of the plasma membrane intrinsic protein PIP. functions as aquaporin. Salt-stress-inducible MIP; plasma membrane intrinsic protein 3 (PIP3); CONTAINS InterPro DOMAIN/s: Major intrinsic protein, conserved site (InterPro:IPR022357), Aquaporin (InterPro:IPR012269), Major intrinsic protein (InterPro:IPR000425); BEST Arabidopsis thaliana protein match is: plasma membrane i…	32.1535	37.0466	16.8425	44.5161	32.9611	34.5194	0	0	0	0	0	0	31.5793	47.0509	13.311	11.8952	2.2752	0	21.0392	13.9212	14.3944	1.14484	0.953495	0
unigene49640	536	Expansin-B6; At-EXPB6; AtEXPB6; Beta-expansin-6; Flags: Precursor	(q7x6j9|exb17_orysa : 308.0) Expansin-B17 precursor (OsEXPB17) (Beta-expansin-17) (OsaEXPb1.13) - Oryza sativa (Rice) & (at4g28250 : 301.0) putative beta-expansin/allergen protein. Naming convention from the Expansin Working Group (Kende et al, 2004. Plant Mol Bio). Involved in the formation of nematode-induced syncytia in roots of Arabidopsis thaliana.; expansin B3 (EXPB3); INVOLVED IN: response…	46.6764	73.6651	30.4895	64.1662	93.2403	73.0208	7.56683	4.31776	30.1099	9.48837	5.37782	27.0005	128.063	145.097	52.7239	52.4425	16.7531	18.3691	89.8306	43.3886	53.7049	21.3334	1.61543	20.1355
isotig114550	537	Importin subunit alpha-7; Karyopherin subunit alpha-6	(at3g06720 : 125.0) Encodes importin alpha involved in nuclear import.; AT-IMP; FUNCTIONS IN: protein transporter activity, binding; INVOLVED IN: intracellular protein transport, protein import into nucleus; LOCATED IN: cytosol, nuclear envelope, nucleolus, cell wall; EXPRESSED IN: 23 plant structures; EXPRESSED DURING: 13 growth stages; CONTAINS InterPro DOMAIN/s: Importin-alpha-like, importin-b…	6.37109	0	10.4468	5.33018	6.98206	16.0111	0	0	0	0	0	0	5.54303	10.5629	10.939	1.47709	0	0	13.0396	19.2381	13.5612	0	0	0
isotig78142	538	60S ribosomal protein L8	(p25998|rl8_tobac : 85.5) 60S ribosomal protein L8 (60S ribosomal protein L2) - Nicotiana tabacum (Common tobacco) & (at4g36130 : 84.0) Ribosomal protein L2 family; FUNCTIONS IN: structural constituent of ribosome; INVOLVED IN: translation; LOCATED IN: cytosolic ribosome, ribosome, cytosolic large ribosomal subunit, plasma membrane, vacuole; EXPRESSED IN: guard cell, cultured cell; CONTAINS Inter…	12.6218	10.5792	4.66915	2.6961	13.109	5.7145	0	0	0	0	0	0	8.53307	12.4845	17.5632	13.2015	0	0	16.4136	22.6923	14.7096	0	0	0
unigene144916	539	40S ribosomal protein S27	(at3g61110 : 138.0) Arabidopsis ribosomal protein; ribosomal protein S27 (RS27A); FUNCTIONS IN: structural constituent of ribosome; INVOLVED IN: translation, ribosome biogenesis; LOCATED IN: cytosolic small ribosomal subunit, cytosolic ribosome, ribosome, cell wall; EXPRESSED IN: 22 plant structures; EXPRESSED DURING: 13 growth stages; CONTAINS InterPro DOMAIN/s: Ribosomal protein, zinc-binding d…	92.6964	74.5326	65.0664	65.5214	80.6657	57.9669	2.53656	2.15177	0	4.56008	0.999562	1.13749	90.5609	116.421	97.9727	22.8222	0	2.26011	111.748	67.1919	36.9096	6.64986	0.983885	2.14903
isotig08628	540	B-box zinc finger protein 19; Protein DOUBLE B-BOX 1B; Protein SALT TOLERANCE HOMOLOG 5	(at4g38960 : 132.0) B-box type zinc finger family protein; FUNCTIONS IN: sequence-specific DNA binding transcription factor activity, zinc ion binding; INVOLVED IN: regulation of transcription; LOCATED IN: endomembrane system, intracellular; EXPRESSED IN: 18 plant structures; EXPRESSED DURING: 8 growth stages; CONTAINS InterPro DOMAIN/s: Zinc finger, B-box (InterPro:IPR000315); BEST Arabidopsis t…	277.283	215.586	178.875	268.867	279.621	293.917	8.26185	1.62068	6.14081	13.4849	3.9588	0	301.557	351.155	251.282	203.935	17.3903	6.60681	374.012	339.346	293.072	6.65717	0	11.9231
isotig64359	541	#N/A	(at5g02230 : 161.0) Haloacid dehalogenase-like hydrolase (HAD) superfamily protein; FUNCTIONS IN: hydrolase activity, catalytic activity; INVOLVED IN: metabolic process; LOCATED IN: cellular_component unknown; EXPRESSED IN: 24 plant structures; EXPRESSED DURING: 15 growth stages; CONTAINS InterPro DOMAIN/s: Haloacid dehalogenase-like hydrolase (InterPro:IPR005834), Pyrimidine 5-nucleotidase (Inte…	86.7904	106.068	81.8651	110.465	142.475	126.579	0	4.80214	0	1.29889	3.32001	0	45.8203	73.9998	26.8913	23.5666	4.06207	1.1432	63.0652	43.7192	37.3352	0	3.16344	2.53471
unigene57403	542	Protein TPR1; Aberrant spikelet and panicle1-related 2; Protein ASP1-RELATED 2; OsASPR2; Topless-related protein 1; Topless-related protein 2; OsTPR2	(at1g15750 : 114.0) Encodes a protein with several WD40 repeats at the C-terminus and predicted protein-protein interaction domains at the N-terminus. Together with the TOPLESS-RELATED PROTEINS (TPRs), it is thought to be involved in transcriptional repression of root-promoting genes in the top help of the embryo during the transition stage of embryogenesis. The ability of IAA12 to repress transc…	7.51871	14.9186	5.34711	8.02268	9.28319	3.41632	0	0	0	0	1.21314	0	6.93567	12.3316	6.11396	0	0	0	11.9317	4.36185	2.42499	0	0	0
unigene18415	543	Chaperone protein DnaJ	(at1g80920 : 127.0) A nuclear encoded soluble protein found in the chloroplast stroma.; J8; FUNCTIONS IN: unfolded protein binding, heat shock protein binding; INVOLVED IN: protein folding, response to stress; LOCATED IN: nucleus; EXPRESSED IN: 24 plant structures; EXPRESSED DURING: 15 growth stages; CONTAINS InterPro DOMAIN/s: Molecular chaperone, heat shock protein, Hsp40, DnaJ (InterPro:IPR015…	130.77	112.354	66.8986	212.639	160.813	206.568	4.06561	0	4.54536	1.87212	2.06262	4.13416	86.9309	106.686	36.8867	42.8557	6.51695	2.02243	69.4193	52.6984	90.0534	0	0	16.9189
unigene75213	544	Serine hydroxymethyltransferase, mitochondrial; SHMT; Glycine hydroxymethyltransferase; Serine methylase; Flags: Precursor	(at4g13930 : 145.0) Encodes a serine hydroxymethyltransferase maximally expressed in root; serine hydroxymethyltransferase 4 (SHM4); FUNCTIONS IN: pyridoxal phosphate binding, glycine hydroxymethyltransferase activity, catalytic activity; INVOLVED IN: response to cadmium ion, glycine metabolic process, L-serine metabolic process; LOCATED IN: cytosol, plasma membrane, membrane; EXPRESSED IN: 9 pla…	100.858	100.646	124.077	107.775	117.166	65.672	14.2056	7.45555	5.95266	3.26012	3.12568	0	161.634	118.093	116.78	103.115	2.24764	4.34564	111.806	115.932	141.999	3.19239	0.978187	1.0944
unigene17186	545	Phosphate carrier protein, mitochondrial; Phosphate transport protein; PTP; Solute carrier family 25 member 3; Flags: Precursor	(at5g14040 : 470.0) phosphate transporter 3;1 (PHT3;1); FUNCTIONS IN: binding; INVOLVED IN: transport, transmembrane transport; LOCATED IN: in 6 components; EXPRESSED IN: 27 plant structures; EXPRESSED DURING: 16 growth stages; CONTAINS InterPro DOMAIN/s: Mitochondrial substrate carrier (InterPro:IPR001993), Mitochondrial substrate/solute carrier (InterPro:IPR018108); BEST Arabidopsis thaliana pr…	539.389	514.413	409.452	490.912	607.842	497.757	29.033	20.22	69.7451	8.49112	34.9866	35.9263	649.531	751.012	401.707	251.831	28.5888	30.4111	480.593	515.649	372.81	23.0961	23.7377	20.714
PUT-14951	546	Membrin-11; AtMEMB11; 27 kDa Golgi SNARE protein; Golgi SNAP receptor complex member 2-1	(at2g36900 : 107.0) member of Membrin Gene Family; membrin 11 (MEMB11); BEST Arabidopsis thaliana protein match is: membrin 12 (TAIR:AT5G50440.1); Has 361 Blast hits to 361 proteins in 146 species: Archae - 0; Bacteria - 0; Metazoa - 143; Fungi - 72; Plants - 103; Viruses - 0; Other Eukaryotes - 43 (source: NCBI BLink). & (reliability: 214.0) & (original description: no original description)	25.229	22.4184	13.7357	29.9815	21.3878	3.64204	0	0	0	0	0	0	31.8438	26.4765	35.8876	13.6437	0	0	0	8.62504	32.1206	0	0	0
unigene207469	547	Metallothionein-like protein EMB30	no hits & (original description: no original description)	114.99	85.0917	82.7457	211.278	175.847	205.781	20.582	60.9615	6.4676	14.5057	4.09541	10.7153	28.958	63.8998	43.6866	91.8022	7.52006	17.1954	50.0512	116.713	112.579	12.5692	11.4429	22.5489
isotig94149	548	Metallothionein-like protein type 3; MT-3	no hits & (original description: no original description)	283.265	383.082	142.827	265.885	233.271	244.967	1.97637	7.93384	1.82981	0	0.982245	2.72999	40.5371	36.1946	38.7582	19.3008	6.34829	0	0	53.8843	33.8794	1.40261	0	2.72754
PUT-173	549	methyltransferase-like protein 13	(at3g17365 : 106.0) S-adenosyl-L-methionine-dependent methyltransferases superfamily protein; FUNCTIONS IN: methyltransferase activity, catalytic activity; INVOLVED IN: metabolic process; LOCATED IN: cellular_component unknown; EXPRESSED IN: 23 plant structures; EXPRESSED DURING: 13 growth stages; CONTAINS InterPro DOMAIN/s: Methyltransferase type 11 (InterPro:IPR013216); BEST Arabidopsis thalian…	178.013	231.34	132.898	219.623	233.33	175.674	23.3652	0	19.1684	2.61282	0	9.80313	168.703	310.843	149.103	167.822	3.14383	27.6798	247.969	205.456	228.41	23.8464	5.60511	16.3891
unigene37564	550	O-glucosyltransferase rumi homolog; Flags: Precursor	(at5g23850 : 189.0) FUNCTIONS IN: molecular_function unknown; INVOLVED IN: biological_process unknown; LOCATED IN: cellular_component unknown; EXPRESSED IN: 23 plant structures; EXPRESSED DURING: 13 growth stages; CONTAINS InterPro DOMAIN/s: Lipopolysaccharide-modifying protein (InterPro:IPR006598), Protein of unknown function DUF821, CAP10-like (InterPro:IPR008539); BEST Arabidopsis thaliana pro…	19.9259	19.183	22.3998	22.7524	17.2162	24.2342	0	0	4.24828	3.24509	0	3.013	17.835	32.0852	11.8045	20.0674	8.9586	4.38245	38.1442	29.6845	29.6368	16.4055	2.75602	4.24041
isotig44339	551	Oxygen-dependent choline dehydrogenase; CDH; CHD; Betaine aldehyde dehydrogenase; BADH	(at1g72970 : 612.0) Originally identified as a mutation that causes floral organs to fuse together. About 10-20% of mutants also have defects in ovules. Mutants have reduced fertility most likely as because of fusions that pistil emergence. The protein has similarity to the mandelonitrile lyase family of FAD containing oxidoreductases and is predicted to be secreted (SignalP).It is expressed in a…	46.6035	27.8907	34.5517	32.3532	40.3354	28.5725	5.22571	7.10826	13.2037	2.14693	4.81021	5.44255	15.1748	3.12112	7.80589	38.1731	5.51163	4.20682	32.8272	17.7592	38.8755	3.13082	3.79878	3.97601
unigene53371	552	Phospholipase A1 EG1, chloroplastic/mitochondrial; Protein EXTRA GLUME 1; Flags: Precursor	(at1g05800 : 133.0) Encodes a galactolipase. Located in the chloroplast. Involved in the initial step of jasmonic acid biosynthesis. Expressed in vegetative tissues and is necessary for the biosynthesis of basal-level JAs in vegetative tissues.; DONGLE (DGL); CONTAINS InterPro DOMAIN/s: Lipase, class 3 (InterPro:IPR002921); BEST Arabidopsis thaliana protein match is: alpha/beta-Hydrolases superfa…	13.6616	19.235	29.8825	17.0753	25.1511	28.5706	0	5.07733	1.10031	0	7.69634	3.26553	54.0358	23.8464	46.8197	16.9658	0	1.0517	31.8024	74.8924	24.4663	1.04361	15.2008	0
unigene128927	553	GSH-induced LITAF domain protein; AtGILP	(at5g13190 : 122.0) CONTAINS InterPro DOMAIN/s: LPS-induced tumor necrosis factor alpha factor (InterPro:IPR006629); Has 30201 Blast hits to 17322 proteins in 780 species: Archae - 12; Bacteria - 1396; Metazoa - 17338; Fungi - 3422; Plants - 5037; Viruses - 0; Other Eukaryotes - 2996 (source: NCBI BLink). & (reliability: 244.0) & (original description: no original description)	58.7428	68.8439	41.5545	67.7592	75.4342	89.669	9.77627	9.27831	8.44925	7.09776	5.01513	9.96423	41.9771	61.662	64.2678	69.7985	0	4.37825	104.068	81.712	61.6764	5.42988	2.22514	5.77416
unigene205766	554	Membrin-11; AtMEMB11; 27 kDa Golgi SNARE protein; Golgi SNAP receptor complex member 2-1	no hits & (original description: no original description)	22.2386	32.5494	21.2969	18.4871	42.0738	23.2999	4.68224	2.14771	2.37776	0	2.06358	0	35.249	46.9251	50.8866	12.4858	2.40417	3.34863	56.1263	34.6689	24.0713	3.45434	2.09313	3.63308
isotig22904	555	Tubulin alpha chain	no hits & (original description: no original description)	69.9053	82.2709	50.4828	88.0725	87.8989	86.0765	14.632	1.01547	6.60184	9.66119	3.84817	2.17702	61.6484	121.129	80.9861	45.5957	4.4093	7.36193	104.637	79.9903	59.9922	2.08721	2.84909	2.98201
unigene24070	556	disease resistance protein RPV1-like	no hits & (original description: no original description)	17.4763	15.388	40.1799	9.01125	20.3381	16.2187	1.04514	0	1.10031	0	0.962042	2.17702	17.0633	29.1388	13.673	6.36219	5.5458	0	15.3867	18.6688	15.8444	0	0.949696	3.9939
unigene40597	557	Plasma membrane ATPase; Proton pump	no hits & (original description: no original description)	52.3484	43.322	46.6196	52.1119	54.4528	79.0506	19.8577	11.1701	3.30092	6.4408	4.82079	3.26553	78.6851	93.4381	104.447	63.6336	0	0	115.489	117.407	88.2578	0	0	0
isotig50543	558	Chaperone protein DnaK; HSP70; Heat shock 70 kDa protein; Heat shock protein 70	(q08276|hsp7m_soltu : 94.7) Heat shock 70 kDa protein, mitochondrial precursor - Solanum tuberosum (Potato) & (at5g09590 : 90.9) heat shock protein 70 (Hsc70-5); nuclear; mitochondrial HSO70 2 (MTHSC70-2); FUNCTIONS IN: ATP binding; INVOLVED IN: protein folding, response to cadmium ion, response to salt stress, response to virus, response to heat; LOCATED IN: mitochondrion, cell wall, plasma memb…	16.1413	10.6783	10.7166	16.9063	25.4123	16.6292	4.18057	1.01547	1.10031	1.07347	0.962042	0	30.9991	49.2742	47.6618	16.3837	2.20465	1.0517	47.8405	33.1278	27.175	3.13082	0.949696	5.96401
unigene187903	559	Probable protein phosphatase 2C 8; OsPP2C08	(at5g59220 : 151.0) highly ABA-induced PP2C gene 1 (HAI1); FUNCTIONS IN: protein serine/threonine phosphatase activity, catalytic activity; INVOLVED IN: response to water deprivation, response to abscisic acid stimulus; LOCATED IN: chloroplast; EXPRESSED IN: 18 plant structures; EXPRESSED DURING: 11 growth stages; CONTAINS InterPro DOMAIN/s: Protein phosphatase 2C-related (InterPro:IPR001932), Pr…	22.6435	38.4574	12.8065	29.7388	26.6738	29.7868	5.74097	11.1579	16.9491	10.5758	5.65392	19.1926	25.2096	20.9823	21.7872	16.3508	0	1.80367	21.1325	22.6094	26.554	5.85359	0	7.29498
unigene13877	560	30S ribosomal protein S9	(at3g49080 : 294.0) Ribosomal protein S5 domain 2-like superfamily protein; FUNCTIONS IN: structural constituent of ribosome; INVOLVED IN: translation; LOCATED IN: cytosolic small ribosomal subunit, ribosome, intracellular; EXPRESSED IN: 23 plant structures; EXPRESSED DURING: 13 growth stages; CONTAINS InterPro DOMAIN/s: Ribosomal protein S9 (InterPro:IPR000754), Ribosomal protein S5 domain 2-typ…	85.2418	131.122	139.899	110.2	77.569	66.6682	3.76251	15.1457	7.42267	3.48769	10.2361	23.588	101.82	114.233	124.362	76.5191	3.74791	3.17194	113.3	113.252	43.7034	21.3198	2.32011	9.97183
unigene208509	561	Long-chain-fatty-acid--CoA ligase 3; Arachidonate--CoA ligase; Long-chain acyl-CoA synthetase 3; LACS 3	(at1g77590 : 834.0) Encodes major plastidic long chain acyl-CoA synthetase with a slight substrate preference of oleic acid over any of the other fatty acids.; long chain acyl-CoA synthetase 9 (LACS9); FUNCTIONS IN: long-chain fatty acid-CoA ligase activity; INVOLVED IN: fatty acid metabolic process, fatty acid biosynthetic process; LOCATED IN: chloroplast, membrane, chloroplast envelope; EXPRESS…	258.065	239.778	282.787	246.409	290.578	274.079	37.5614	35.5555	22.378	17.9881	9.59926	23.7056	396.32	348.816	414.501	260.921	38.846	23.2406	316.299	429.59	310.449	29.9755	14.9558	12.4032
unigene21655	562	Protein PHOSPHATE-INDUCED 1; Flags: Precursor	no hits & (original description: no original description)	50.4911	97.5386	209.93	49.2523	108.672	50.5676	10.8204	2.79253	6.60184	10.0079	2.88613	8.81258	29.0272	40.8493	43.3227	10.8168	1.19272	0	27.4097	30.3613	17.3511	0	4.58133	1.05165
unigene18785	563	Protein DEHYDRATION-INDUCED 19 homolog 6; AtDi19-6	(at5g26990 : 112.0) Drought-responsive family protein; CONTAINS InterPro DOMAIN/s: Drought induced 19/ RING finger protein 114 (InterPro:IPR008598); BEST Arabidopsis thaliana protein match is: Drought-responsive family protein (TAIR:AT3G05700.1); Has 1807 Blast hits to 1807 proteins in 277 species: Archae - 0; Bacteria - 0; Metazoa - 736; Fungi - 347; Plants - 385; Viruses - 0; Other Eukaryotes -…	156.8	155.295	127.85	124.786	141.381	129.191	18.5084	22.0021	31.2729	30.4371	14.4682	19.9851	147.776	134.533	221.907	104.707	19.262	9.92178	165.858	197.728	153.446	19.145	9.3906	20.2866
unigene143887	564	Protein transport protein Sec61 subunit alpha	(at2g34250 : 143.0) SecY protein transport family protein; FUNCTIONS IN: P-P-bond-hydrolysis-driven protein transmembrane transporter activity; INVOLVED IN: response to salt stress, protein secretion; LOCATED IN: membrane; EXPRESSED IN: 23 plant structures; EXPRESSED DURING: 15 growth stages; CONTAINS InterPro DOMAIN/s: SecY protein (InterPro:IPR002208), Translocon Sec61/SecY, plug domain (InterP…	32.3516	23.9408	23.5904	34.3168	30.9604	18.3188	6.33461	1.29167	0	0	3.59034	2.87802	29.798	35.5413	54.6246	19.4895	0	0	50.2728	39.3396	39.4502	0	0	0
isotig58294	565	Methylesterase 17; AtMES17; Methyl indole-3-acetic acid esterase	(at3g10870 : 202.0) Encodes a methyl IAA esterase. Methyl IAA is believed to be an inactive form of auxin that needs to be demethylated to exert a biological effect. MES17 does not act on methyl JA, MeSA, MeGA4, or MEGA9 in vitro. This gene is expressed in several tissues of seedlings and adult plants, with a higher relative level of expression in the seedling shoot apex and the adult stem.; meth…	65.0508	57.7251	42.0223	80.9835	60.5374	72.7303	5.22571	5.07733	5.50153	4.31319	6.7343	2.17702	70.153	95.6531	92.6734	45.6901	24.2567	14.7239	95.4041	97.6055	58.5927	19.8285	3.79878	13.916
isotig33804	566	Probable esterase PIR7A	(at3g29770 : 178.0) Encodes a protein predicted to act as a carboxylesterase. It has similarity to the SABP2 methyl salicylate esterase from tobacco. This protein does not act on methyl IAA, methyl JA, MeSA, MeGA4, or MEGA9 in vitro.; methyl esterase 11 (MES11); FUNCTIONS IN: hydrolase activity; INVOLVED IN: N-terminal protein myristoylation; LOCATED IN: chloroplast; EXPRESSED IN: 21 plant struct…	77.4347	89.1185	40.1911	59.9387	61.3542	67.293	12.3933	13.5697	15.5363	6.68447	5.30759	7.7023	37.0247	59.6239	27.3899	36.9983	2.84731	2.73548	53.0211	30.0466	37.2353	10.1783	2.07888	13.4777
isotig57458	567	Putative UPF0481 protein At3g02645	(at3g02645 : 205.0) Plant protein of unknown function (DUF247); CONTAINS InterPro DOMAIN/s: Protein of unknown function DUF247, plant (InterPro:IPR004158); BEST Arabidopsis thaliana protein match is: Plant protein of unknown function (DUF247) (TAIR:AT3G50150.1). & (reliability: 410.0) & (original description: no original description)	13.5927	4.80874	20.5442	35.948	32.3117	31.1783	4.18057	1.01547	1.10031	0	0	2.17702	13.2741	4.1615	30.2478	5.30183	0	0	10.2585	14.7993	10.5069	0	0	0.994002
isotig48717	568	Protein EXORDIUM-like 2; Flags: Precursor	(at5g64260 : 327.0) EXORDIUM like 2 (EXL2); FUNCTIONS IN: molecular_function unknown; INVOLVED IN: biological_process unknown; LOCATED IN: cell wall, plant-type cell wall; EXPRESSED IN: 23 plant structures; EXPRESSED DURING: 13 growth stages; CONTAINS InterPro DOMAIN/s: Phosphate-induced protein 1 (InterPro:IPR006766); BEST Arabidopsis thaliana protein match is: EXORDIUM like 4 (TAIR:AT5G09440.1)…	68.9577	85.5956	95.2926	79.9833	51.4871	52.3829	14.632	5.07733	2.20061	0	8.65838	4.35404	86.2787	41.615	59.5199	9.54329	8.8186	6.31023	27.698	47.3578	2.10138	16.6977	4.74848	5.96401
unigene127389	569	Superoxide dismutase [Cu-Zn]	(p24669|sodc_pinsy : 212.0) Superoxide dismutase [Cu-Zn] (EC 1.15.1.1) - Pinus sylvestris (Scots pine) & (at1g08830 : 160.0) Encodes a cytosolic copper/zinc superoxide dismutase CSD1 that can detoxify superoxide radicals. Its expression is affected by miR398-directed mRNA cleavage. Regulated by biotic and abiotic stress.; copper/zinc superoxide dismutase 1 (CSD1); CONTAINS InterPro DOMAIN/s: Supe…	2665.99	2975.55	2502.29	2544.26	2559.76	2529.39	546.976	478.054	509.67	360.998	290.719	444.181	3381.52	2846.29	3439.07	2045.18	330.397	404.264	3506.11	3557.74	2804.94	374.144	257.97	541.07
unigene57845	570	Stearoyl-[acyl-carrier-protein] 9-desaturase, chloroplastic; Stearoyl-ACP desaturase; Acyl-[acyl-carrier-protein] desaturase; Flags: Precursor	(q40731|stad_orysa : 233.0) Acyl-[acyl-carrier-protein] desaturase, chloroplast precursor (EC 1.14.19.2) (Stearoyl-ACP desaturase) - Oryza sativa (Rice) & (at2g43710 : 229.0) Encodes a stearoyl-ACP desaturase, involved in fatty acid desaturation. The ssi2 mutants have increased 18:0 and reduced 18:1 fatty acids. Exogenous application of glycerol to wild type plants mimics the ssi2 mutant phenotyp…	18.8939	13.2423	14.5201	14.5329	24.0258	12.4243	2.63062	1.02257	4.42323	2.17162	2.90152	4.35404	17.1003	19.9887	20.1411	15.0699	7.79234	3.17405	12.7585	29.7861	15.1993	3.1496	2.06844	5.02766
unigene36433	571	17.9 kDa class II heat shock protein	(p19242|hsp21_pea : 119.0) 17.1 kDa class II heat shock protein - Pisum sativum (Garden pea) & (at5g12020 : 98.2) 17.6 kDa class II heat shock protein (HSP17.6II); CONTAINS InterPro DOMAIN/s: Heat shock protein Hsp20 (InterPro:IPR002068), HSP20-like chaperone (InterPro:IPR008978); BEST Arabidopsis thaliana protein match is: heat shock protein 17.6A (TAIR:AT5G12030.1); Has 1807 Blast hits to 1807 …	51.2018	52.0364	29.5305	28.5606	25.861	50.0923	10.1191	9.13107	7.15199	5.20309	3.21418	5.66896	48.8729	50.4811	86.6805	49.8297	11.2393	12.1977	82.0239	71.7501	55.1138	3.7382	9.33171	5.85467
isotig101217	572	Cysteine synthase; CSase; O-acetylserine (thiol)-lyase; OAS-TL; O-acetylserine sulfhydrylase	(p31300|cyskp_capan : 108.0) Cysteine synthase, chloroplast precursor (EC 2.5.1.47) (O-acetylserine sulfhydrylase) (O-acetylserine (Thiol)-lyase) (CSase B) (CS-B) (OAS-TL B) - Capsicum annuum (Bell pepper) & (at2g43750 : 104.0) Arabidopsis thaliana O-acetylserine (thiol) lyase (OAS-TL) isoform oasB, the key enzyme for fixation of inorganic sulfide. It catalyzes the formation of cysteine from O-ac…	23.3173	28.009	28.225	35.7287	36.0659	26.48	12.5072	7.90845	8.2754	2.63858	4.81021	6.1109	34.3778	39.0453	37.7171	21.22	5.79823	2.72392	46.192	43.3768	32.7405	10.4361	3.79878	12.5791
isotig12794	573	Uncharacterized protein At4g28440	(at1g23750 : 102.0) Nucleic acid-binding, OB-fold-like protein; CONTAINS InterPro DOMAIN/s: Nucleic acid-binding, OB-fold-like (InterPro:IPR016027), Nucleic acid-binding, OB-fold (InterPro:IPR012340); BEST Arabidopsis thaliana protein match is: Nucleic acid-binding, OB-fold-like protein (TAIR:AT1G10590.2); Has 249 Blast hits to 249 proteins in 61 species: Archae - 55; Bacteria - 0; Metazoa - 0; F…	340.079	327.33	257.53	396.726	383.316	394.097	79.3034	96.0215	71.6772	75.7395	52.6247	92.2491	249.184	432.545	286.742	222.871	48.2598	61.5647	442.898	355.549	332.029	68.1308	53.333	91.5596
unigene30231	574	Dormancy-associated protein homolog 3; DRM1 homolog 3	no hits & (original description: no original description)	313.045	265.685	194.647	311.945	208.713	230.115	88.3888	70.0083	87.4435	69.5724	79.1607	44.2839	605.971	560.574	774.331	266.663	61.9992	70.4421	443.103	579.386	376.822	82.5096	93.6296	71.6268
unigene97483	575	Disease resistance protein TAO1; Protein TARGET OF AVRB OPERATION 1	no hits & (original description: no original description)	24.2261	19.235	19.6104	28.7323	19.1593	28.5725	5.22571	9.7434	6.48741	7.55398	3.84817	1.08851	16.3466	20.8501	32.0432	10.6429	6.61395	1.06117	30.7396	20.719	10.5069	5.21803	5.64784	9.74421
isotig51681	576	Isoaspartyl peptidase/L-asparaginase 1	(at5g08100 : 408.0) N-terminal nucleophile aminohydrolases (Ntn hydrolases) superfamily protein; CONTAINS InterPro DOMAIN/s: Peptidase T2, asparaginase 2 (InterPro:IPR000246); BEST Arabidopsis thaliana protein match is: N-terminal nucleophile aminohydrolases (Ntn hydrolases) superfamily protein (TAIR:AT3G16150.1); Has 35333 Blast hits to 34131 proteins in 2444 species: Archae - 798; Bacteria - 22…	260.203	218.941	214.781	405.683	387.139	404.547	64.8156	95.9209	128.736	88.0242	111.597	104.72	309.724	233.064	301.251	241.886	63.9349	34.7136	281.811	418.019	359.32	127.32	32.2897	131.093
isotig26686	577	Protein transport protein Sec61 subunit gamma	(p38385|sc61g_orysa : 97.8) Protein transport protein SEC61 subunit gamma - Oryza sativa (Rice) & (at5g50460 : 95.5) secE/sec61-gamma protein transport protein; FUNCTIONS IN: P-P-bond-hydrolysis-driven protein transmembrane transporter activity; INVOLVED IN: intracellular protein transport, protein transport, protein targeting; LOCATED IN: membrane; EXPRESSED IN: 24 plant structures; EXPRESSED DU…	206.639	160.011	143.059	184.931	221.53	218.949	56.5171	43.6965	49.2024	41.0976	55.8552	54.665	231.649	277.58	170.515	125.873	57.6428	41.9241	215.075	222.892	192.017	46.4781	41.7126	49.3602
unigene6381	578	Zinc finger protein CONSTANS-LIKE 14	(at1g28050 : 166.0) B-box type zinc finger protein with CCT domain; FUNCTIONS IN: sequence-specific DNA binding transcription factor activity, zinc ion binding; INVOLVED IN: regulation of transcription; LOCATED IN: intracellular; EXPRESSED IN: 21 plant structures; EXPRESSED DURING: 13 growth stages; CONTAINS InterPro DOMAIN/s: CCT domain (InterPro:IPR010402), Zinc finger, B-box (InterPro:IPR00031…	1586.26	1505.33	1452.77	1520.39	1510.77	1362.02	354.859	344.99	355.381	293.834	293.752	341.837	1784.56	1857.31	2041.71	1221.09	461.322	441.152	1510.78	1921.37	1428.12	447.545	403.548	361.045
unigene94023	579	Phosphatidylinositol 3,4,5-trisphosphate 3-phosphatase and dual-specificity protein phosphatase PTEN; Mutated in multiple advanced cancers 1; Phosphatase and tensin homolog	(at5g39400 : 135.0) PTEN1; CONTAINS InterPro DOMAIN/s: Protein-tyrosine phosphatase, active site (InterPro:IPR016130), Phosphatase tensin type (InterPro:IPR014019), Dual specificity phosphatase, catalytic domain (InterPro:IPR000340), C2 calcium/lipid-binding domain, CaLB (InterPro:IPR008973), Tensin phosphatase, C2 domain (InterPro:IPR014020); BEST Arabidopsis thaliana protein match is: PTEN 2 (T…	38.9907	32.1301	76.4862	63.3259	54.486	47.0027	21.2112	13.5737	16.1646	15.4676	15.004	20.0732	56.4106	85.0912	79.3254	45.2479	15.6696	18.2671	96.9347	78.2312	58.932	23.2891	14.9615	19.39
unigene143397	580	Superoxide dismutase [Cu-Zn]	(p24669|sodc_pinsy : 266.0) Superoxide dismutase [Cu-Zn] (EC 1.15.1.1) - Pinus sylvestris (Scots pine) & (at1g08830 : 228.0) Encodes a cytosolic copper/zinc superoxide dismutase CSD1 that can detoxify superoxide radicals. Its expression is affected by miR398-directed mRNA cleavage. Regulated by biotic and abiotic stress.; copper/zinc superoxide dismutase 1 (CSD1); CONTAINS InterPro DOMAIN/s: Supe…	1008.62	1075.93	906.378	597.693	837.741	579.865	426.124	241.44	337.116	184.801	98.0687	244.878	1068.3	1065.94	1622.38	685.545	165.068	256.237	1006.1	1023.21	836.886	280.125	192.299	241.131
isotig47203	581	Aspartic proteinase Asp1; OSAP1; OsAsp1; Nucellin-like protein; Flags: Precursor	(at5g10770 : 288.0) Eukaryotic aspartyl protease family protein; FUNCTIONS IN: DNA binding, aspartic-type endopeptidase activity; INVOLVED IN: proteolysis; EXPRESSED IN: 12 plant structures; EXPRESSED DURING: 4 anthesis, C globular stage, petal differentiation and expansion stage, E expanded cotyledon stage; CONTAINS InterPro DOMAIN/s: Peptidase aspartic (InterPro:IPR021109), Peptidase aspartic, …	185.034	171.191	203.575	316.342	164.963	220.995	65.7426	82.2578	56.1156	40.796	78.2352	103.339	139.366	150.854	256.619	113.74	54.0139	27.3443	131.042	265.491	101.566	45.4866	46.5351	37.7721
unigene20347	582	ATP-dependent Clp protease proteolytic subunit; Endopeptidase Clp	(at1g09130 : 204.0) ATP-dependent caseinolytic (Clp) protease/crotonase family protein; FUNCTIONS IN: serine-type endopeptidase activity; INVOLVED IN: proteolysis; LOCATED IN: mitochondrion, chloroplast stroma; EXPRESSED IN: 24 plant structures; EXPRESSED DURING: 15 growth stages; CONTAINS InterPro DOMAIN/s: Peptidase S14, ClpP (InterPro:IPR001907); BEST Arabidopsis thaliana protein match is: CLP…	292.51	273.761	268.052	297.32	274.629	310.203	95.9859	145.218	91.167	96.7268	92.9544	87.4923	373.096	352.646	418.655	203.653	92.2382	141.2	317.824	376.782	268.644	104.656	110.278	68.45
isotig50131	583	#N/A	(at3g07350 : 156.0) Protein of unknown function (DUF506) ; CONTAINS InterPro DOMAIN/s: Protein of unknown function DUF506, plant (InterPro:IPR006502); BEST Arabidopsis thaliana protein match is: Protein of unknown function (DUF506) (TAIR:AT3G25240.1); Has 393 Blast hits to 390 proteins in 24 species: Archae - 0; Bacteria - 0; Metazoa - 0; Fungi - 0; Plants - 391; Viruses - 0; Other Eukaryotes - 2…	20.3891	14.4262	9.3383	10.7844	16.1342	11.429	0	1.01547	0	0	0	1.08851	11.3762	48.8976	7.80589	1.06037	0	0	7.18095	2.95986	4.20275	0	0	0
isotig53986	584	glucose-induced degradation protein 8 homolog isoform X1	(at1g61150 : 215.0) LisH and RanBPM domains containing protein; FUNCTIONS IN: molecular_function unknown; INVOLVED IN: biological_process unknown; LOCATED IN: cellular_component unknown; EXPRESSED IN: 23 plant structures; EXPRESSED DURING: 13 growth stages; CONTAINS InterPro DOMAIN/s: Ran binding protein, CRA domain (InterPro:IPR019589), CTLH, C-terminal LisH motif (InterPro:IPR006595), Ran bindi…	49.5202	29.8142	36.4194	35.948	40.3354	33.3346	15.6771	20.3093	13.2037	5.36733	10.5825	14.1506	30.3364	42.6554	29.2721	20.1469	11.0233	14.7239	65.6544	45.3796	33.622	12.5233	24.6921	16.898
unigene34393	585	40S ribosomal protein S26	(p49216|rs26_orysa : 125.0) 40S ribosomal protein S26 (S31) - Oryza sativa (Rice) & (at3g56340 : 124.0) Ribosomal protein S26e family protein; FUNCTIONS IN: structural constituent of ribosome; INVOLVED IN: translation, ribosome biogenesis; LOCATED IN: cytosolic small ribosomal subunit, cytosolic ribosome, ribosome, membrane; EXPRESSED IN: 23 plant structures; EXPRESSED DURING: 13 growth stages; C…	312.989	334.062	145.88	245.265	305.329	270.227	186.142	140.184	190.343	107.63	95.2547	92.4331	439.264	442.262	294.984	243.115	170.973	127.791	287.061	262.201	314.244	243.285	109.517	210.938
isotig16766	586	Cold-regulated 413 inner membrane protein 2, chloroplastic; AtCOR413-IM2; Cold-regulated 413 thylakoid membrane 2; AtCOR413-TM2; Flags: Precursor	(at1g29390 : 128.0) Integral membrane protein in the inner envelope of chloroplasts. Provide freezing tolerance.; cold regulated 314 thylakoid membrane 2 (COR314-TM2); CONTAINS InterPro DOMAIN/s: Cold acclimation WCOR413 (InterPro:IPR008892); BEST Arabidopsis thaliana protein match is: COLD REGULATED 314 INNER MEMBRANE 1 (TAIR:AT1G29395.1); Has 35333 Blast hits to 34131 proteins in 2444 species: …	1638.06	1197.95	2475.58	1874.03	2010.03	1871.9	1123.96	1193.75	1917.97	471.917	1003.02	418.325	2119.62	1396.69	1848.61	1441.67	765.205	931.838	2509.23	2771.2	2194.21	691.051	548.621	311.535
isotig48065	587	L-gulonolactone oxidase; LGO; L-gulono-gamma-lactone oxidase; GLO	(at5g11540 : 484.0) D-arabinono-1,4-lactone oxidase family protein; FUNCTIONS IN: D-arabinono-1,4-lactone oxidase activity, oxidoreductase activity, FAD binding, catalytic activity; INVOLVED IN: oxidation reduction; LOCATED IN: endomembrane system, membrane; EXPRESSED IN: 14 plant structures; EXPRESSED DURING: 4 anthesis, petal differentiation and expansion stage, E expanded cotyledon stage; CONT…	111.654	120.219	139.118	156.224	190.184	118.795	100.334	92.4074	60.5168	74.0402	56.7605	50.0715	138.41	142.534	74.1559	78.467	57.3209	50.4818	100.533	106.703	74.5989	57.3984	26.6998	60.6341
unigene202747	588	N-acetyltransferase 9-like protein	(at2g04845 : 113.0) Acyl-CoA N-acyltransferases (NAT) superfamily protein; CONTAINS InterPro DOMAIN/s: GCN5-related N-acetyltransferase, C-terminal (InterPro:IPR022610), Acyl-CoA N-acyltransferase (InterPro:IPR016181); Has 393 Blast hits to 383 proteins in 188 species: Archae - 0; Bacteria - 98; Metazoa - 122; Fungi - 80; Plants - 36; Viruses - 0; Other Eukaryotes - 57 (source: NCBI BLink). & (re…	5.96428	8.50955	21.5136	10.5435	12.6119	17.2616	8.0152	1.17591	3.48467	4.86173	1.02361	1.19954	10.0632	15.9385	7.13068	10.9408	1.17067	1.22944	2.06914	14.9572	19.2286	3.58061	1.01712	0.994002
unigene4569	589	Ubiquitin-40S ribosomal protein S27a; Contains: Ubiquitin; Contains: 40S ribosomal protein S27a; Flags: Precursor	(at5g03240 : 150.0) encodes ubiquitin that is attached to proteins destined for degradation. UBQ3 is most homologous with UBQ4, and is expressed in higher levels in vegetative tissue but lower levels in flowers than UBQ4. UBQ3 encodes different number of ubiquitins in different ecotypes. UBQ3 transcript level is modulated by UV-B and light/dark treatments.; polyubiquitin 3 (UBQ3); INVOLVED IN: pr…	0	0	0	0	0	134.34	19.031	0	7.02876	0	0	0	147.466	165.351	0	0	0	0	164.926	202.963	0	0	0	441.93
unigene99423	590	UPF0496 protein 4	no hits & (original description: no original description)	89.6206	109.158	88.1946	82.5868	124.271	89.1909	76.2139	38.1511	64.2711	41.4594	37.941	40.0322	118.576	125.515	113.765	119.743	50.5064	49.0326	140.686	118.048	103.137	52.0332	25.3312	48.1624
isotig51144	591	AP2/ERF and B3 domain-containing transcription factor RAV1-like	(at3g61970 : 100.0) NGATHA2 (NGA2); CONTAINS InterPro DOMAIN/s: Transcriptional factor B3 (InterPro:IPR003340); BEST Arabidopsis thaliana protein match is: AP2/B3-like transcriptional factor family protein (TAIR:AT2G46870.1); Has 1373 Blast hits to 1371 proteins in 72 species: Archae - 0; Bacteria - 0; Metazoa - 0; Fungi - 0; Plants - 1373; Viruses - 0; Other Eukaryotes - 0 (source: NCBI BLink). …	29.7729	17.3057	30.8154	22.2131	19.1593	20.9636	19.8598	11.1701	6.60294	10.7347	11.5445	6.59311	62.1887	10.3913	46.7329	18.0262	11.0233	4.20682	28.4417	26.6388	21.0138	3.13082	11.3964	4.97001
unigene124878	592	Eukaryotic translation initiation factor 3 subunit G; eIF3g; Eukaryotic translation initiation factor 3 RNA-binding subunit; eIF-3 RNA-binding subunit; Translation initiation factor eIF3 p33 subunit homolog; eIF3 p33 homolog	(at3g11400 : 359.0) One of the 2 genes that code for the G subunit of eukaryotic initiation factor 3 (EIF3).; eukaryotic translation initiation factor 3G1 (EIF3G1); CONTAINS InterPro DOMAIN/s: RNA recognition motif, RNP-1 (InterPro:IPR000504), Nucleotide-binding, alpha-beta plait (InterPro:IPR012677), Translation initiation factor 3, RNA-binding subunit (InterPro:IPR017334); BEST Arabidopsis thal…	540.184	596.254	447.86	516.014	484.461	437.338	278.01	226.429	229.855	187.874	239.941	190.587	515.816	441.35	509.687	300.382	207.237	203.065	382.638	469.775	323.612	223.597	220.125	301.637
isotig50260	593	GDSL esterase/lipase At4g26790; Extracellular lipase At4g26790; Flags: Precursor	(at4g26790 : 335.0) GDSL-like Lipase/Acylhydrolase superfamily protein; FUNCTIONS IN: hydrolase activity, acting on ester bonds, carboxylesterase activity; INVOLVED IN: lipid metabolic process; LOCATED IN: endomembrane system; EXPRESSED IN: 18 plant structures; EXPRESSED DURING: 9 growth stages; CONTAINS InterPro DOMAIN/s: Lipase, GDSL (InterPro:IPR001087); BEST Arabidopsis thaliana protein match…	86.4107	45.2022	111.126	90.7686	52.436	68.574	54.0517	10.1547	42.9119	16.102	55.7975	13.0621	162.11	57.2206	136.603	103.952	28.6605	23.0618	144.645	137.14	174.418	40.733	29.4406	18.886
unigene113298	594	L-type lectin-domain containing receptor kinase IV.3; LecRK-IV.3; Flags: Precursor	(at4g02410 : 101.0) Concanavalin A-like lectin protein kinase family protein; FUNCTIONS IN: kinase activity; INVOLVED IN: protein amino acid phosphorylation; LOCATED IN: endomembrane system; EXPRESSED IN: 19 plant structures; EXPRESSED DURING: 10 growth stages; CONTAINS InterPro DOMAIN/s: Legume lectin, beta chain (InterPro:IPR001220), Protein kinase, ATP binding site (InterPro:IPR017441), Serine…	17.9705	32.4138	36.4194	14.3792	32.7473	15.2387	10.4514	7.10826	15.4043	8.58773	18.451	18.5047	33.7151	35.9106	50.2065	13.7847	3.30698	15.7756	26.431	43.4074	18.261	16.6747	35.1388	11.925
isotig25322	595	Protein HEADING DATE REPRESSOR 1	(at1g80940 : 90.5) unknown protein; Has 35333 Blast hits to 34131 proteins in 2444 species: Archae - 798; Bacteria - 22429; Metazoa - 974; Fungi - 991; Plants - 531; Viruses - 0; Other Eukaryotes - 9610 (source: NCBI BLink). & (reliability: 181.0) & (original description: no original description)	31.3622	10.5792	11.206	7.18959	4.03354	1.90483	1.04514	1.01547	3.30092	3.2204	3.84817	3.26553	2.84404	0	0	16.9658	1.10233	6.31023	4.1034	2.95986	12.6083	4.17443	0	2.98201
unigene9450	596	Scopoletin glucosyltransferase; Phenylpropanoid:glucosyltransferase 1	(at2g36770 : 269.0) UDP-Glycosyltransferase superfamily protein; FUNCTIONS IN: transferase activity, transferring hexosyl groups, UDP-glycosyltransferase activity, transferase activity, transferring glycosyl groups; INVOLVED IN: metabolic process; LOCATED IN: cellular_component unknown; CONTAINS InterPro DOMAIN/s: UDP-glucuronosyl/UDP-glucosyltransferase (InterPro:IPR002213); BEST Arabidopsis tha…	367.844	774.165	407.878	370.264	512.619	234.294	379.396	167.046	173.848	203.968	320.36	584.006	876.132	1198.1	604.626	305.344	359.165	216.638	556.046	497.748	396.117	421.617	222.23	624.141
unigene99478	597	Two-component response regulator ORR23	(at4g16110 : 201.0) Encodes a pollen-specific transcription factor involved in the expression of nuclear genes for components of mitochondrial complex I in Arabidopsis. Acts in concert with other type-B ARRs in the cytokinin signaling pathway. AHK3 mediates cytokinin-induced phosphorylation of ARR2 on the Asp-80 residue. This phosphorylation plays a positive role of ARR2 in cytokinin-mediated con…	17.1851	3.2334	4.47865	0	2.68129	5.35925	0	0	3.27451	1.43308	2.2252	0	20.6942	14.8285	13.55	7.81489	3.39075	0	26.6854	19.7778	6.53318	5.3464	2.85479	0
isotig51998	598	protein EXORDIUM-like 2	(at5g64260 : 333.0) EXORDIUM like 2 (EXL2); FUNCTIONS IN: molecular_function unknown; INVOLVED IN: biological_process unknown; LOCATED IN: cell wall, plant-type cell wall; EXPRESSED IN: 23 plant structures; EXPRESSED DURING: 13 growth stages; CONTAINS InterPro DOMAIN/s: Phosphate-induced protein 1 (InterPro:IPR006766); BEST Arabidopsis thaliana protein match is: EXORDIUM like 4 (TAIR:AT5G09440.1)…	23.2921	32.7197	32.684	35.948	31.5332	40.9539	13.5869	4.06186	8.80245	2.15015	3.84817	3.26553	54.9867	26.0687	114.454	30.7506	14.3302	10.517	75.9129	74.9832	59.8892	3.13082	3.79878	6.95802
unigene97623	599	putative TIR-NBS-LRR protein	no hits & (original description: no original description)	17.4763	15.388	32.7401	8.08829	19.3085	3.80967	0	0	2.20061	1.07347	2.88613	2.17702	16.5248	21.8479	14.636	0	1.10233	3.15511	9.23265	12.8261	10.5069	0	0	0
unigene145053	600	40S ribosomal protein S18	(at4g09800 : 107.0) encodes a ribosomal protein S18C, a constituent of the small subunit of the ribosomal complex; S18 ribosomal protein (RPS18C); FUNCTIONS IN: structural constituent of ribosome, RNA binding, nucleic acid binding; INVOLVED IN: translation; LOCATED IN: cytosolic small ribosomal subunit, small ribosomal subunit, nucleolus, cell wall, vacuole; EXPRESSED IN: 23 plant structures; EXP…	183.259	177.798	159.193	116.018	172.864	197.116	121.581	94.1297	91.3672	75.6761	112.147	95.1696	192.545	228.457	217.487	129.003	101.596	69.6965	192.046	173.091	157.033	97.0658	90.6808	69.4281
unigene33642	601	40S ribosomal protein S28	(original description: no original description)	16.8812	50.186	23.0815	36.5294	45.459	22.6151	7.89605	1.49984	3.55839	12.7012	0	6.33187	69.7719	61.1158	40.9575	30.7697	8.28839	12.387	31.2094	27.9155	43.0089	14.8985	12.1105	3.48398
unigene22783	602	Auxin-responsive protein SAUR32; Protein ABOLISHED APICAL HOOK MAINTENANCE 1; Protein SMALL AUXIN UP RNA 32	no hits & (original description: no original description)	103.887	96.1749	87.78	158.171	104.875	125.672	65.983	94.4424	47.1569	74.2581	51.0056	60.924	114.71	96.7548	125.871	91.1946	30.8651	54.7192	102.585	109.587	95.6189	62.273	68.3781	55.1065
isotig44668	603	Cytochrome P450 71AU50	(q42798|c93a1_soybn : 197.0) Cytochrome P450 93A1 (EC 1.14.-.-) - Glycine max (Soybean) & (at4g36220 : 186.0) encodes ferulate 5-hydroxylase (F5H). Involved in lignin biosynthesis.; ferulic acid 5-hydroxylase 1 (FAH1); FUNCTIONS IN: ferulate 5-hydroxylase activity, monooxygenase activity; INVOLVED IN: lignin biosynthetic process, response to UV-B, phenylpropanoid biosynthetic process; LOCATED IN:…	860.262	663.418	579.914	897.375	659.205	688.047	363.091	513.716	292.104	608.466	685.944	509.357	813.595	1112.96	1282.2	536.995	244.172	230.545	757.473	1129.12	529.544	307.41	679.838	320.912
isotig34730	604	DNA-directed RNA polymerase II subunit RPB9; RNA polymerase II subunit B9; DNA-directed RNA polymerase II subunit I; RNA polymerase II 14.5 kDa subunit; RPB14.5	(at4g16265 : 184.0) One of two highly similar, non-catalytic subunits common to nuclear DNA-directed RNA polymerases II, IV and V; homologous to budding yeast RPB9. Appears to be redundant with At3g16980; NRPB9B; FUNCTIONS IN: DNA-directed RNA polymerase activity, transcription regulator activity, DNA binding, zinc ion binding, nucleic acid binding; INVOLVED IN: transcription, regulation of trans…	10.68	9.61749	7.47064	5.21605	8.06708	16.5139	5.22571	5.07733	9.90276	10.7347	4.81021	7.61958	9.48013	12.4845	1.95147	1.06037	0	0	11.2844	10.8528	5.25344	0	0	9.94002
unigene140371	605	Leucoanthocyanidin dioxygenase; LDOX; Leucocyanidin oxygenase; Leucoanthocyanidin hydroxylase	(p51091|ldox_maldo : 188.0) Leucoanthocyanidin dioxygenase (EC 1.14.11.19) (LDOX) (Leucocyanidin oxygenase) (Leucoanthocyanidin hydroxylase) (Anthocyanidin synthase) - Malus domestica (Apple) (Malus sylvestris) & (at4g22880 : 176.0) encodes leucoanthocyanidin dioxygenase, which is involved in proanthocyanin biosynthesis. Mutant analysis suggests that this gene is also involved in vacuole formatio…	65.31	112.589	29.6902	52.901	70.1039	70.7731	16.1903	9.76777	13.9673	0	14.3902	4.09498	79.472	144.203	26.9557	48.6241	25.2014	27.6367	167.116	33.4297	66.3583	6.26894	2.05134	6.67473
isotig18837	606	MADS-box transcription factor 56; FDRMADS8; OsMADS56; RMADS214	(at2g22540 : 107.0) Encodes a nuclear protein that acts as a floral repressor and that functions within the thermosensory pathway. SVP represses FT expression via direct binding to the vCArG III motif in the FT promoter.; SHORT VEGETATIVE PHASE (SVP); CONTAINS InterPro DOMAIN/s: Transcription factor, MADS-box (InterPro:IPR002100), Transcription factor, K-box (InterPro:IPR002487); BEST Arabidopsis…	34.9527	44.2404	63.5004	4.49349	6.05031	12.3814	15.6803	8.12373	4.40122	5.36733	2.88613	6.53107	47.432	97.9429	62.4471	0	0	1.0517	112.844	2.95986	2.10138	1.04361	2.84909	0.994002
isotig89592	607	Pentatricopeptide repeat-containing protein At4g33170	(at4g33170 : 105.0) Tetratricopeptide repeat (TPR)-like superfamily protein; LOCATED IN: chloroplast; EXPRESSED IN: 9 plant structures; EXPRESSED DURING: 4 anthesis, F mature embryo stage, petal differentiation and expansion stage, E expanded cotyledon stage, D bilateral stage; CONTAINS InterPro DOMAIN/s: Pentatricopeptide repeat (InterPro:IPR002885); BEST Arabidopsis thaliana protein match is: T…	18.4472	10.5792	30.8164	21.5688	8.06708	9.52416	10.4514	4.06186	6.60184	5.36733	0	7.61958	15.1682	17.6864	40.9809	11.664	8.8186	4.20682	30.7755	33.5451	11.5576	2.08721	9.49696	7.95202
unigene56371	608	Phospholipase A1 EG1, chloroplastic/mitochondrial; Protein EXTRA GLUME 1; Flags: Precursor	(at1g51440 : 125.0) Encodes a lipase that hydrolyzes phosphatidylcholine, glycolipids as well as triacylglycerols.; alpha/beta-Hydrolases superfamily protein; FUNCTIONS IN: galactolipase activity, triglyceride lipase activity, phospholipase A1 activity; INVOLVED IN: lipid metabolic process; LOCATED IN: chloroplast; EXPRESSED IN: 12 plant structures; EXPRESSED DURING: 4 anthesis, C globular stage,…	11.582	24.0437	13.0736	17.0753	13.1675	20.9532	2.09029	5.07733	1.10031	0	5.77225	1.08851	27.4933	17.7686	42.9334	14.8451	0	4.20682	9.23163	51.3951	10.2064	0	6.64217	0
isotig49350	609	Solute carrier family 35 member C2; Ovarian cancer-overexpressed gene 1 protein	(at1g06470 : 130.0) Nucleotide/sugar transporter family protein; CONTAINS InterPro DOMAIN/s: Protein of unknown function DUF6, transmembrane (InterPro:IPR000620), Protein of unknown function DUF250 (InterPro:IPR004853); BEST Arabidopsis thaliana protein match is: Nucleotide-sugar transporter family protein (TAIR:AT5G25400.1); Has 35333 Blast hits to 34131 proteins in 2444 species: Archae - 798; B…	92.1808	83.5567	71.353	66.2422	95.4113	61.0385	81.6643	40.9771	68.5546	26.5575	46.2434	61.0774	119.91	112.812	94.179	71.8705	43.403	29.8611	133.343	118.475	138.605	46.2516	17.3301	20.88
unigene127997	610	3-ketoacyl-CoA synthase 9; KCS-9; Very long-chain fatty acid condensing enzyme 9; VLCFA condensing enzyme 9	(at2g16280 : 365.0) Encodes KCS9, a member of the 3-ketoacyl-CoA synthase family involved in the biosynthesis of VLCFA (very long chain fatty acids).; 3-ketoacyl-CoA synthase 9 (KCS9); FUNCTIONS IN: transferase activity, transferring acyl groups other than amino-acyl groups, catalytic activity; INVOLVED IN: response to cold, response to light stimulus, very long-chain fatty acid metabolic process…	33.9818	67.4628	32.684	187.922	133.729	94.054	0	1.01547	3.30092	0	2.88613	0	21.0118	63.6959	2.92721	13.8144	2.20465	8.41364	12.3102	8.87959	11.5576	8.34885	0	4.97001
isotig15011	611	U-box domain-containing protein 4; Plant U-box protein 4; RING-type E3 ubiquitin transferase PUB4	no hits & (original description: no original description)	120.392	143.301	107.414	152.606	149.516	212.389	103.795	98.5997	120.293	72.6447	80.6047	102.591	246.045	275.512	315.606	174.973	97.0046	47.8116	338.213	405.417	209.571	69.2548	101.682	91.4482
unigene74807	612	UDP-glycosyltransferase 74E2	no hits & (original description: no original description)	19.4181	12.5027	21.4827	5.39219	12.1006	10.4766	0	0	0	0	0	0	14.2202	21.852	26.3449	11.664	11.0233	10.517	21.9419	21.7057	13.6589	6.26164	7.60137	3.97601
isotig55214	613	#N/A	(at2g28105 : 133.0) CONTAINS InterPro DOMAIN/s: Nucleic acid-binding, OB-fold-like (InterPro:IPR016027), Replication factor A, C-terminal (InterPro:IPR013955); Has 20 Blast hits to 20 proteins in 10 species: Archae - 0; Bacteria - 0; Metazoa - 2; Fungi - 0; Plants - 18; Viruses - 0; Other Eukaryotes - 0 (source: NCBI BLink). & (reliability: 266.0) & (original description: no original description)	159.229	136.568	157.817	168.715	148.671	149.515	140.222	115.905	133.137	103.142	92.7976	82.6833	152.98	123.289	184.57	66.803	41.8884	42.0934	149.776	159.821	138.553	45.9187	159.833	108.346
unigene145598	614	5-methyltetrahydropteroyltriglutamate--homocysteine methyltransferase; Cobalamin-independent methionine synthase; Methionine synthase, vitamin-B12 independent isozyme	(p93263|mete_mescr : 152.0) 5-methyltetrahydropteroyltriglutamate--homocysteine methyltransferase (EC 2.1.1.14) (Vitamin-B12-independent methionine synthase isozyme) (Cobalamin-independent methionine synthase isozyme) - Mesembryanthemum crystallinum (Common ice pl & (at5g17920 : 151.0) Encodes a cytosolic cobalamin-independent methionine synthase, involved in methionine regeneration via the activ…	6.09536	3.20262	6.79081	0	0	0	17.9158	11.3001	22.3824	7.95116	11.0972	18.5275	0	0	0	3.8979	1.756	15.4864	0	0	0	22.5972	15.0194	1.24449
isotig27270	615	Linoleate 9S-lipoxygenase 1; Lipoxygenase 1	(p37831|lox1_soltu : 893.0) Lipoxygenase 1 (EC 1.13.11.12) - Solanum tuberosum (Potato) & (at3g22400 : 872.0) LOX5; FUNCTIONS IN: oxidoreductase activity, acting on single donors with incorporation of molecular oxygen, incorporation of two atoms of oxygen, lipoxygenase activity, iron ion binding, metal ion binding; INVOLVED IN: root development; LOCATED IN: chloroplast; EXPRESSED IN: 22 plant str…	40.381	43.6922	152.944	14.603	22.7179	23.5075	867.619	770.131	855.869	620.916	816.945	874.571	33.0449	43.5199	62.7915	218.842	373.245	302.875	52.9421	49.5688	183.917	405.439	415.001	317.68
unigene131328	616	Probable protein phosphatase 2C 15; AtPP2C15	(at1g68410 : 268.0) Protein phosphatase 2C family protein; FUNCTIONS IN: protein serine/threonine phosphatase activity, catalytic activity; INVOLVED IN: biological_process unknown; LOCATED IN: cellular_component unknown; EXPRESSED IN: 22 plant structures; EXPRESSED DURING: 12 growth stages; CONTAINS InterPro DOMAIN/s: Protein phosphatase 2C-related (InterPro:IPR001932), Protein phosphatase 2C (In…	13.8238	13.8905	28.2194	2.43278	7.81196	4.71827	203.972	224.665	254.984	189.458	168.655	227.87	9.0194	5.45156	15.523	155.722	240.716	176.306	14.4471	6.09436	84.6172	266.178	203.918	259.529
isotig95530	617	Chitinase-like protein 2; AtCTL2; Flags: Precursor	(at3g16920 : 87.4) Encodes a chitinase-like protein expressed predominantly in stems. Mutants accumulate ligning in etiolated hypocotyls.; chitinase-like protein 2 (CTL2); FUNCTIONS IN: chitinase activity; INVOLVED IN: lignin biosynthetic process; EXPRESSED IN: 19 plant structures; EXPRESSED DURING: 4 anthesis, LP.10 ten leaves visible, C globular stage, petal differentiation and expansion stage,…	33.0099	37.8535	33.3956	4.29219	1.53174	12.4262	148.48	55.7806	126.961	54.4644	80.6384	79.704	3.46499	22.2182	68.7504	113.272	111.044	75.4146	44.7773	0	33.2879	66.7188	63.4378	57.3669
isotig123058	618	2,3-bisphosphoglycerate-independent phosphoglycerate mutase; BPG-independent PGAM; Phosphoglyceromutase; iPGM	(p35493|pmgi_ricco : 162.0) 2,3-bisphosphoglycerate-independent phosphoglycerate mutase (EC 5.4.2.1) (Phosphoglyceromutase) (BPG-independent PGAM) (PGAM-I) - Ricinus communis (Castor bean) & (at3g08590 : 160.0) Phosphoglycerate mutase, 2,3-bisphosphoglycerate-independent; FUNCTIONS IN: manganese ion binding, phosphoglycerate mutase activity, 2,3-bisphosphoglycerate-independent phosphoglycerate mu…	37.4353	46.3707	28.2633	21.8303	37.9909	47.957	30.3091	20.5266	24.7778	15.4901	12.5065	16.3451	25.1972	34.7204	40.7428	25.0734	25.3546	22.7599	42.2814	24.7168	34.5382	29.2137	15.3271	13.6626
isotig63813	619	Cytochrome P450 734A1; Protein PHYB ACTIVATION-TAGGED SUPPRESSOR 1	(at1g67110 : 115.0) member of CYP709A; "cytochrome P450, family 735, subfamily A, polypeptide 2" (CYP735A2); FUNCTIONS IN: electron carrier activity, monooxygenase activity, iron ion binding, oxygen binding, heme binding; INVOLVED IN: oxidation reduction; LOCATED IN: endomembrane system; EXPRESSED IN: 7 plant structures; EXPRESSED DURING: petal differentiation and expansion stage; CONTAINS InterP…	1.94181	10.5792	2.80149	14.3792	6.05031	12.3814	6.27086	11.1701	2.20061	0	1.92408	3.26553	6.63609	11.4441	8.78162	6.36219	0	5.25852	13.3361	16.7726	6.30413	2.08721	6.64787	4.97001
unigene34635	620	Metallothionein-like protein EMB30	no hits & (original description: no original description)	2757.22	1761.22	2633.3	3753.89	2837.23	2642.37	1418.2	4140.07	1481.15	1469.42	820.383	826.264	1638.69	980.434	1553.72	2446.31	1167.05	1823.28	1059.35	3364.44	2157.96	1529.79	990.113	1369.92
unigene128455	621	NADH dehydrogenase [ubiquinone] 1 beta subcomplex subunit 2	(at1g76200 : 86.3) unknown protein; Has 96 Blast hits to 96 proteins in 48 species: Archae - 0; Bacteria - 0; Metazoa - 0; Fungi - 47; Plants - 38; Viruses - 0; Other Eukaryotes - 11 (source: NCBI BLink). & (reliability: 172.6) & (original description: no original description)	7.27015	24.6429	7.25586	0	6.76223	24.6676	3.55662	0	1.75609	0	0	0	26.1585	7.69357	15.7659	15.1961	6.65474	8.04028	12.8703	16.7292	14.4102	0	4.71239	1.36775
unigene24012	622	Probable aspartyl protease At4g16563; Flags: Precursor	(at5g45120 : 152.0) Eukaryotic aspartyl protease family protein; FUNCTIONS IN: aspartic-type endopeptidase activity; INVOLVED IN: proteolysis; CONTAINS InterPro DOMAIN/s: Peptidase aspartic (InterPro:IPR021109), Peptidase aspartic, catalytic (InterPro:IPR009007), Peptidase A1 (InterPro:IPR001461), Peptidase aspartic, active site (InterPro:IPR001969); BEST Arabidopsis thaliana protein match is: Eu…	35.4905	47.6306	22.6286	28.7584	47.3537	23.9857	16.4777	21.077	15.2634	12.8816	6.7343	15.2392	12.3242	17.5782	21.8077	19.9402	25.3535	7.67534	28.3986	13.8285	15.2465	12.8958	3.79878	19.88
unigene77506	623	Probable disease resistance protein At1g61300	no hits & (original description: no original description)	2.91272	11.541	12.1398	11.6831	13.109	13.3338	6.27086	6.0928	5.50153	6.4408	2.88613	3.26553	4.74007	28.0901	11.7088	6.36219	4.4093	6.31023	4.1034	7.89297	2.10138	5.21803	0.949696	3.97601
unigene22563	624	Probable L-gulonolactone oxidase 6; AtGulLO6; Flags: Precursor	(at2g46760 : 160.0) D-arabinono-1,4-lactone oxidase family protein; FUNCTIONS IN: oxidoreductase activity, D-arabinono-1,4-lactone oxidase activity, FAD binding, catalytic activity; INVOLVED IN: oxidation reduction; LOCATED IN: membrane; EXPRESSED IN: inflorescence meristem, sperm cell, hypocotyl, flower; EXPRESSED DURING: petal differentiation and expansion stage; CONTAINS InterPro DOMAIN/s: D-a…	0	2.7054	5.47878	6.24326	5.04293	5.13733	0	0	0	0	0	0	2.52077	1.1777	7.86346	0	0	0	9.6471	9.61857	8.7827	0	0	0
unigene18167	625	Probable xyloglucan endotransglucosylase/hydrolase protein 32; At-XTH32; XTH-32; Flags: Precursor	(at2g36870 : 141.0) xyloglucan endotransglucosylase/hydrolase 32 (XTH32); FUNCTIONS IN: hydrolase activity, acting on glycosyl bonds, hydrolase activity, hydrolyzing O-glycosyl compounds; INVOLVED IN: carbohydrate metabolic process; LOCATED IN: endomembrane system; EXPRESSED IN: 19 plant structures; EXPRESSED DURING: 13 growth stages; CONTAINS InterPro DOMAIN/s: Concanavalin A-like lectin/glucana…	1586.74	862.782	888.982	1323.5	861.01	1030	676.302	569.828	751.583	396.126	533.324	379.034	1416.04	927.649	781.691	1162.82	685.318	593.203	1199.86	1088.61	1482.57	749.987	291.568	617.432
PUT-9505	626	Small heat shock protein, chloroplastic; Flags: Precursor	(at4g27670 : 135.0) chloroplast located small heat shock protein.; heat shock protein 21 (HSP21); CONTAINS InterPro DOMAIN/s: Heat shock protein Hsp20 (InterPro:IPR002068), HSP20-like chaperone (InterPro:IPR008978); BEST Arabidopsis thaliana protein match is: HSP20-like chaperones superfamily protein (TAIR:AT5G51440.1); Has 6158 Blast hits to 6158 proteins in 1414 species: Archae - 225; Bacteria …	2362.64	4771.93	1898.37	5096.3	5946.86	5211.34	1739.25	2186.21	1594.07	2816.59	1245.81	2630.7	3753.85	8135.55	2178.07	2405.03	2938.13	2577.72	1520.2	2205.87	2592.79	3126.06	554.517	3391.98
unigene140848	627	Like-Sm (LSM) domain-containing protein	no hits & (original description: no original description)	16.619	7.76035	4.91941	4.85207	12.6098	9.17367	4.01544	1.84409	1.4359	2.71802	7.93011	1.89945	3.28961	7.88188	4.8338	3.847	5.75304	1.57861	5.83299	10.401	8.94871	7.7853	1.35427	6.87551
isotig72730	628	CSC1-like protein At1g11960	(at1g11960 : 93.2) ERD (early-responsive to dehydration stress) family protein; FUNCTIONS IN: molecular_function unknown; INVOLVED IN: biological_process unknown; LOCATED IN: plasma membrane; EXPRESSED IN: 22 plant structures; EXPRESSED DURING: 13 growth stages; CONTAINS InterPro DOMAIN/s: Protein of unknown function DUF221 (InterPro:IPR003864); BEST Arabidopsis thaliana protein match is: ERD (ea…	28.8825	27.0213	24.2796	8.08829	19.599	20.4855	20.9029	5.07733	12.1177	9.66119	6.7343	15.2392	34.3475	33.3638	17.012	19.0866	33.0698	11.5866	17.4548	13.8127	18.9723	9.39246	10.4628	6.18568
isotig11886	629	CSC1-like protein ERD4; Hyperosmolality-gated Ca2+ permeable channel 3.1; AtOSCA3.1; Protein EARLY-RESPONSIVE TO DEHYDRATION STRESS 4	(at1g30360 : 621.0) early-responsive to dehydration 4 (ERD4); INVOLVED IN: response to water deprivation; LOCATED IN: plasma membrane, chloroplast, vacuole, membrane, chloroplast envelope; EXPRESSED IN: 26 plant structures; EXPRESSED DURING: 14 growth stages; CONTAINS InterPro DOMAIN/s: Protein of unknown function DUF221 (InterPro:IPR003864); BEST Arabidopsis thaliana protein match is: ERD (early…	315.322	369.93	400.293	467.201	376.23	298.795	156.482	93.2452	173.358	206.898	149.362	356.649	516.745	656.513	453.923	502.764	575.824	342.733	414.155	528.484	548.102	453.969	115.656	285.031
isotig97000	630	L-type lectin-domain containing receptor kinase IV.4; LecRK-IV.4; Flags: Precursor	no hits & (original description: no original description)	30.2234	75.5896	45.5102	56.7124	47.8801	40.0082	20.4576	19.4249	25.0155	26.8238	41.9123	38.4745	58.5825	68.6408	85.6345	36.8	32.6211	28.2015	67.7318	126.841	58.0201	31.9761	71.4209	65.6499
isotig53779	631	Protein ELF4-LIKE 2	(at1g72630 : 124.0) ELF4-like 2 (ELF4-L2); CONTAINS InterPro DOMAIN/s: Protein of unknown function DUF1313 (InterPro:IPR009741); BEST Arabidopsis thaliana protein match is: ELF4-like 4 (TAIR:AT1G17455.2); Has 149 Blast hits to 148 proteins in 34 species: Archae - 0; Bacteria - 0; Metazoa - 0; Fungi - 0; Plants - 148; Viruses - 0; Other Eukaryotes - 1 (source: NCBI BLink). & (reliability: 248.0) &…	121.121	106.088	92.4454	108.051	137.32	132.453	41.8642	37.1468	60.5168	106.333	51.9503	61.1841	112.138	174.727	78.5985	97.0637	84.0259	63.9721	93.9956	74.4021	72.4449	88.2328	26.6285	52.1364
unigene37251	632	Protein VARIATION IN COMPOUND TRIGGERED ROOT growth response	no hits & (original description: no original description)	13.3024	23.8235	39.304	12.0291	13.6061	9.22129	7.35885	13.7281	6.01647	3.92781	11.4252	14.7493	11.8179	13.9254	16.9759	13.0478	11.8103	4.89779	11.1602	19.2973	12.3561	12.8656	5.1616	12.0493
unigene16197	633	Rust resistance kinase Lr10; Probable receptor-like serine/threonine-protein kinase LRK10; Flags: Precursor	(at4g18250 : 178.0) receptor serine/threonine kinase, putative; FUNCTIONS IN: transmembrane receptor protein serine/threonine kinase activity, kinase activity; INVOLVED IN: protein amino acid phosphorylation; EXPRESSED IN: 8 plant structures; EXPRESSED DURING: LP.06 six leaves visible, LP.04 four leaves visible, LP.10 ten leaves visible, LP.02 two leaves visible, LP.08 eight leaves visible; CONTA…	8.73816	11.541	56.1941	16.1766	15.4878	14.2862	7.316	13.2011	14.304	11.8081	10.5825	11.9736	24.6483	29.4312	51.714	20.1469	14.6609	9.46534	22.5687	49.4041	22.0645	14.6105	1.89939	18.886
isotig20433	634	#N/A	(at5g02230 : 302.0) Haloacid dehalogenase-like hydrolase (HAD) superfamily protein; FUNCTIONS IN: hydrolase activity, catalytic activity; INVOLVED IN: metabolic process; LOCATED IN: cellular_component unknown; EXPRESSED IN: 24 plant structures; EXPRESSED DURING: 15 growth stages; CONTAINS InterPro DOMAIN/s: Haloacid dehalogenase-like hydrolase (InterPro:IPR005834), Pyrimidine 5-nucleotidase (Inte…	343.176	287.81	157.827	44.0479	73.5445	44.9188	112.225	5.778	1.27856	9.26401	142.506	32.7163	377.935	142.482	101.498	12.0606	10.2847	4.58333	291.334	11.7891	9.60644	8.00864	153.285	21.2796
unigene183195	635	E3 ubiquitin ligase SUD1	no hits & (original description: no original description)	5.48951	9.69635	14.6088	5.81278	4.04463	2.8563	5.83817	7.87189	5.26497	5.72479	5.32875	10.1885	6.15735	12.4866	21.2457	4.54366	2.47472	5.797	13.8941	20.6036	14.925	2.55684	6.419	0
unigene23213	636	guanylate-binding protein 4	no hits & (original description: no original description)	10.3732	14.4262	11.206	15.2779	8.06607	11.1776	11.4966	0.991095	6.60184	6.4408	2.88613	6.53107	26.2069	27.9653	15.6167	18.0294	8.8175	3.70831	26.5952	11.8414	17.3826	9.39455	8.54726	8.94503
unigene4443	637	Uncharacterized metal-dependent hydrolase YcfH	(at5g17570 : 158.0) TatD related DNase; FUNCTIONS IN: endodeoxyribonuclease activity, producing 5-phosphomonoesters, deoxyribonuclease activity; INVOLVED IN: biological_process unknown; LOCATED IN: cellular_component unknown; EXPRESSED IN: 24 plant structures; EXPRESSED DURING: 13 growth stages; CONTAINS InterPro DOMAIN/s: Deoxyribonuclease, TatD Mg-dependent (InterPro:IPR012278), Deoxyribonuclea…	18.2938	10.207	4.7728	10.5804	5.9898	10.7442	0	1.03882	3.43075	2.37558	0	0	2.03064	10.333	23.8509	16.2268	3.46571	1.0801	6.18177	9.14302	6.47854	1.06448	2.99249	2.11226
isotig54925	638	pentatricopeptide repeat-containing protein	(at4g33170 : 132.0) Tetratricopeptide repeat (TPR)-like superfamily protein; LOCATED IN: chloroplast; EXPRESSED IN: 9 plant structures; EXPRESSED DURING: 4 anthesis, F mature embryo stage, petal differentiation and expansion stage, E expanded cotyledon stage, D bilateral stage; CONTAINS InterPro DOMAIN/s: Pentatricopeptide repeat (InterPro:IPR002885); BEST Arabidopsis thaliana protein match is: T…	12.6218	13.4645	11.206	12.5818	7.05869	7.61933	22.9931	9.1392	15.4043	9.66119	11.5445	13.0621	14.2202	14.5652	19.5147	15.9055	17.6372	17.8811	28.7238	28.612	15.7603	16.6977	7.59757	2.98201
isotig102924	639	NPF family transporter	no hits & (original description: no original description)	9.76538	19.6081	8.12432	12.8523	16.0989	21.6884	5.17764	2.90322	0	0.885609	2.44263	1.33778	2.76061	14.9804	8.51622	12.9025	5.8765	4.75265	22.4015	10.1474	8.65032	0	0	15.2649
unigene183787	640	putative xyloglucan endotransglucosylase/hydrolase protein 13	no hits & (original description: no original description)	20.8677	21.9567	15.8508	20.484	23.5186	23.6352	8.543	4.11365	14.0762	0	11.4541	7.75237	16.4215	23.9203	22.8088	36.22	9.78645	15.7787	23.574	35.9722	55.4448	4.16295	3.96783	16.2639
isotig125901	641	60S ribosomal protein L18a	(at1g29970 : 119.0) 60S ribosomal protein L18A-1; EXPRESSED IN: 24 plant structures; EXPRESSED DURING: 15 growth stages; BEST Arabidopsis thaliana protein match is: Ribosomal protein L18ae family (TAIR:AT1G17080.1); Has 80 Blast hits to 80 proteins in 13 species: Archae - 0; Bacteria - 0; Metazoa - 0; Fungi - 0; Plants - 80; Viruses - 0; Other Eukaryotes - 0 (source: NCBI BLink). & (q943f3|rl18a_…	163.753	201.523	135.574	179.177	194.451	187.597	143.316	142.384	135.361	123.732	94.4822	128.042	378.035	480.302	443.762	240.583	128.198	158.58	413.247	449.557	306.721	123.057	117.689	206.049
unigene126229	642	ADP-ribosylation factor	(at5g14670 : 144.0) A member of ARF GTPase family. Arabidopsis has 21 members of this family, known to be essential for vesicle coating and uncoating and functions in GTP-binding. Gene encoding ADP-ribosylation factor and similar to ADP-ribosylation factor DcARF1 (GI:965483) (Daucus carota), other ARFs and ARF-like proteins. The gene is shown to play a role in cell division, cell expansion and ce…	127.458	89.4244	112.002	93.9652	142.001	106.113	81.125	56.5483	105.502	58.6488	49.9733	58.2952	177.876	224.374	147.633	107.304	57.4113	69.1643	209.804	160.683	124.327	64.9812	62.7759	33.8786
isotig56720	643	Heat shock 22 kDa protein, mitochondrial	(p46254|hs22m_pea : 108.0) Heat shock 22 kDa protein, mitochondrial precursor - Pisum sativum (Garden pea) & (at5g51440 : 107.0) HSP20-like chaperones superfamily protein; CONTAINS InterPro DOMAIN/s: Heat shock protein Hsp20 (InterPro:IPR002068), HSP20-like chaperone (InterPro:IPR008978); BEST Arabidopsis thaliana protein match is: mitochondrion-localized small heat shock protein 23.6 (TAIR:AT4G2…	1786.92	1263.51	1305.01	1948.06	1406.81	1571.16	778.985	646.907	603.412	445.262	675.479	534.404	1370.67	1189.72	1764.13	1189.59	827.5	685.16	1692.17	2330.91	1332.87	763.758	1460.68	1082.61
PUT-11140	644	E3 ubiquitin-protein ligase UBR3; N-recognin-3; RING-type E3 ubiquitin transferase UBR3; Ubiquitin-protein ligase E3-alpha-3; Ubiquitin-protein ligase E3-alpha-III; Zinc finger protein 650	(at5g02310 : 140.0) Encodes PROTEOLYSIS6 (PRT6), a component of the N-end rule pathway that targets protein degradation through the identity of the amino-terminal residue of specific protein substrates. Another component of the N-end rule pathway is arginyl-tRNA:protein arginyltransferase (ATE). Arabidopsis contains two ATE genes: At5g05700/ATE1, At3g11240/ATE2. PRT6 and ATE were shown to regulat…	28.4272	13.0346	17.3711	14.8124	15.879	23.5466	27.3409	17.8864	20.5933	17.5909	5.72992	12.6409	21.0582	35.6609	30.8713	26.3819	11.4168	6.61628	31.8578	26.402	17.7514	10.8493	5.9223	11.9161
isotig85432	645	Alpha-bisabolene synthase; (E)-alpha-bisabolene synthase; AgfEabis	no hits & (original description: no original description)	22.3309	16.3497	17.7428	9.88569	20.1677	13.3338	14.632	18.2784	16.5046	7.51426	13.4686	19.5932	22.7523	25.9532	38.2469	14.8451	11.0233	10.517	24.6204	20.719	18.9124	17.7413	6.64787	9.94002
unigene29673	646	Antimicrobial peptide 1; 10.6 kDa protein; PMAP1; Flags: Precursor	no hits & (original description: no original description)	474.51	433.729	517.195	52.9396	46.061	102.116	226.93	131.134	2.8894	127.244	1061.2	54.2568	902.432	420.222	1730.19	46.5437	10.3608	6.9728	1463.78	335.054	51.2463	11.1603	2134.55	75.3394
unigene145841	647	Antimicrobial peptide 1; 10.6 kDa protein; PMAP1; Flags: Precursor	no hits & (original description: no original description)	224.061	257.373	220.195	30.7283	19.2178	71.8103	140.272	67.6402	4.20207	50.001	723.619	28.0847	457.632	264.035	1026.05	24.4987	6.45191	0	977.606	250.43	17.6337	6.20842	1366.12	34.0555
unigene18643	648	Aquaporin NIP1-1; NOD26-like intrinsic protein 1-1; OsNIP1;1	(at4g18910 : 275.0) Encodes an aquaporin homolog. Functions in arsenite transport and tolerance.When expressed in yeast cells can conduct hydrogen peroxide into those cells.; NOD26-like intrinsic protein 1;2 (NIP1;2); FUNCTIONS IN: water channel activity, arsenite transmembrane transporter activity; INVOLVED IN: transport, hydrogen peroxide transmembrane transport, response to arsenic, arsenite t…	3.88363	2.88525	5.60298	4.49349	2.01677	5.7145	6.27086	2.03093	1.10031	3.2204	3.84817	5.44255	7.58411	17.3555	2.92721	0	0	0	12.3328	6.90635	2.10138	0	3.79878	2.98201
isotig08188	649	Chlorophyll a-b binding protein of LHCII type I, chloroplastic; CAB; LHCP; Flags: Precursor	(at4g10340 : 384.0) photosystem II encoding the light-harvesting chlorophyll a/b binding protein CP26 of the antenna system of the photosynthetic apparatus; light harvesting complex of photosystem II 5 (LHCB5); FUNCTIONS IN: chlorophyll binding; INVOLVED IN: response to blue light, response to red light, response to far red light, photosynthesis, nonphotochemical quenching; LOCATED IN: in 9 compo…	2327.54	1686.05	2057.37	2398.18	1447.81	1980.74	1841.88	1490.51	1011.98	973.214	1385.9	884.578	3283.13	2478.43	3476.17	1869.71	1105.39	1127.04	3971.27	3974.11	2013.95	1331.66	2049.72	1703.16
unigene33423	650	Cysteine synthase, chloroplastic/chromoplastic; CSase B; CS-B; O-acetylserine (thiol)-lyase; O-acetylserine sulfhydrylase; OAS-TL B; Flags: Precursor	(p31300|cyskp_capan : 109.0) Cysteine synthase, chloroplast precursor (EC 2.5.1.47) (O-acetylserine sulfhydrylase) (O-acetylserine (Thiol)-lyase) (CSase B) (CS-B) (OAS-TL B) - Capsicum annuum (Bell pepper) & (at2g43750 : 105.0) Arabidopsis thaliana O-acetylserine (thiol) lyase (OAS-TL) isoform oasB, the key enzyme for fixation of inorganic sulfide. It catalyzes the formation of cysteine from O-ac…	19.4026	7.58147	9.12818	17.2739	10.3198	21.6037	1.10785	2.2523	4.77863	2.72875	0	3.6857	15.8697	12.9735	12.0513	3.1811	6.10468	10.3393	13.3073	12.8636	7.17725	0	2.86238	6.32384
isotig23921	651	DExH-box ATP-dependent RNA helicase DExH11; AtHELPS; Protein SKI2 homolog; AtSKI2	no hits & (original description: no original description)	11.6509	10.5792	8.40447	20.6701	10.0838	15.2387	2.09029	5.07733	7.70214	6.4408	7.69634	8.70809	21.8043	41.615	10.7331	13.7847	4.4093	2.10341	23.5946	12.8261	23.1151	6.26164	1.89939	1.988
unigene61764	652	WD repeat-containing protein 62	no hits & (original description: no original description)	8.73816	8.65574	5.60298	2.6961	12.1006	3.80967	5.22571	6.0928	3.30092	8.58773	3.84817	5.44255	19.9083	9.36337	16.5875	4.24146	3.30698	2.10341	12.3102	14.7993	7.35482	1.04361	3.79878	0
isotig69529	653	L-type lectin-domain containing receptor kinase V.9; LecRK-V.9; Flags: Precursor	(at4g29050 : 206.0) Concanavalin A-like lectin protein kinase family protein; FUNCTIONS IN: carbohydrate binding, kinase activity; INVOLVED IN: protein amino acid phosphorylation; LOCATED IN: endomembrane system; EXPRESSED IN: 7 plant structures; EXPRESSED DURING: 8 growth stages; CONTAINS InterPro DOMAIN/s: Legume lectin, beta chain (InterPro:IPR001220), Protein kinase, ATP binding site (InterPr…	71.8471	116.657	102.721	86.3218	104.048	78.3496	34.4897	60.928	56.1156	38.6448	72.0502	54.3994	126.499	131.229	205.062	69.9841	52.9116	42.0682	99.7475	200.569	89.9484	82.4449	148.363	66.3725
unigene69948	654	Phospholipase A-2-activating protein; PLA2P; PLAP	(at1g24530 : 144.0) Transducin/WD40 repeat-like superfamily protein; FUNCTIONS IN: nucleotide binding; INVOLVED IN: biological_process unknown; LOCATED IN: plasma membrane, heterotrimeric G-protein complex; EXPRESSED IN: 24 plant structures; EXPRESSED DURING: 14 growth stages; CONTAINS InterPro DOMAIN/s: WD40 repeat 2 (InterPro:IPR019782), WD40 repeat-like-containing domain (InterPro:IPR011046), …	7.8527	4.97032	17.104	9.4633	4.67588	14.171	20.2925	7.4261	18.4389	5.97491	5.91079	17.6981	11.0586	4.00648	28.7842	8.28039	1.10233	2.50832	12.2548	11.2139	10.6498	5.08654	11.0041	3.93923
isotig76587	655	Nitrile-specifier protein 5; AtNSP5	(at3g07720 : 139.0) Galactose oxidase/kelch repeat superfamily protein; CONTAINS InterPro DOMAIN/s: Galactose oxidase/kelch, beta-propeller (InterPro:IPR011043), Kelch repeat type 1 (InterPro:IPR006652), Kelch-type beta propeller (InterPro:IPR015915); BEST Arabidopsis thaliana protein match is: nitrile specifier protein 5 (TAIR:AT5G48180.1); Has 10920 Blast hits to 5857 proteins in 349 species: A…	6.79635	5.77049	4.66915	0.898699	10.0838	5.7145	0	0	0	0	0	0	5.68808	10.539	7.80686	11.664	2.20465	1.0517	6.1551	11.8395	6.30413	3.13082	5.69818	3.97601
unigene29627	656	Phytosulfokines; Contains: Phytosulfokine-alpha; PSK-alpha; Phytosulfokine-a; Contains: Phytosulfokine-beta; PSK-beta; Phytosulfokine-b; Flags: Precursor	no hits & (original description: no original description)	11.6509	1.9235	2.80149	11.6831	7.05869	3.80967	0	0	1.10031	0	1.92408	0	0.948013	1.04037	10.7331	2.12073	4.4093	2.10341	4.1034	14.7993	0	5.21803	6.64787	3.97601
isotig51193	657	membrane protein PM19L-like	(at1g29520 : 130.0) AWPM-19-like family protein; FUNCTIONS IN: molecular_function unknown; INVOLVED IN: biological_process unknown; LOCATED IN: endomembrane system, membrane; EXPRESSED IN: 22 plant structures; EXPRESSED DURING: 13 growth stages; CONTAINS InterPro DOMAIN/s: AWPM-19-like (InterPro:IPR008390); BEST Arabidopsis thaliana protein match is: AWPM-19-like family protein (TAIR:AT5G46530.1)…	116.453	256.256	85.0112	168.54	151.506	209.815	40.7606	73.667	60.5344	56.8937	35.9967	85.9924	96.8614	262.905	74.6018	83.683	74.9537	48.3784	82.1901	141.846	86.252	62.8126	20.8933	73.5552
unigene11372	658	Probable pyruvate, phosphate dikinase regulatory protein, chloroplastic; Bifunctional dikinase regulatory protein; BFRP; Pyruvate, Pi dikinase regulatory protein; PPDK RP; PPDK regulatory protein; Flags: Precursor	(at4g21210 : 134.0) Encodes a PPDK regulatory protein that has both protein kinase and protein phosphatase activities towards PPDK (pyruvate orthophosphate dikinase).; PPDK regulatory protein (RP1); FUNCTIONS IN: protein kinase activity, phosphoprotein phosphatase activity; INVOLVED IN: biological_process unknown; LOCATED IN: chloroplast; EXPRESSED IN: 21 plant structures; EXPRESSED DURING: 13 gr…	25.2397	9.86273	13.0736	17.974	11.8546	10.4709	16.7223	20.6546	6.60184	6.1574	20.6175	4.35404	24.0672	29.0962	68.2644	8.48292	6.61395	4.54968	34.8789	37.2114	10.5069	12.5233	63.3789	2.98201
unigene25218	659	Protein GLUTAMINE DUMPER 4	no hits & (original description: no original description)	39.8072	24.0437	19.6104	8.98699	18.158	27.2096	8.36114	16.2475	18.7052	50.455	11.5445	33.7438	46.4527	32.2516	83.9133	10.6037	7.71628	7.36193	35.9048	72.0234	10.5069	6.26164	39.8872	0.994002
unigene10572	660	Protein RESPONSE TO LOW SULFUR 4	no hits & (original description: no original description)	27.1854	29.4382	18.6766	19.7201	18.1509	14.2862	13.5869	28.4331	63.7286	7.51426	6.33986	22.8663	109.877	114.177	33.1331	48.4884	17.6769	16.7137	14.2696	78.906	53.0692	14.6105	8.54726	23.8561
isotig59037	661	Protein SULFUR DEFICIENCY-INDUCED 2	no hits & (original description: no original description)	74.4608	59.5496	82.9493	51.4478	50.9718	44.4826	64.5909	68.0799	115.049	44.9675	41.4246	51.0849	132.583	106.977	179.392	83.6384	48.9521	49.285	116.269	226.434	65.2814	31.2091	96.3001	52.9267
unigene7116	662	Protein SYS1 homolog	(at1g79990 : 116.0) structural molecules; FUNCTIONS IN: structural molecule activity; INVOLVED IN: intracellular protein transport, vesicle-mediated transport; LOCATED IN: membrane coat, COPI vesicle coat; EXPRESSED IN: 25 plant structures; EXPRESSED DURING: 15 growth stages; CONTAINS InterPro DOMAIN/s: WD40 repeat 2 (InterPro:IPR019782), Coatomer, WD associated region (InterPro:IPR006692), WD40 …	201.176	198.986	186.759	181.405	204.6	109.7	103.384	149.852	131.511	64.3833	102.537	94.9214	169.218	207.452	191.824	179.423	97.7586	117.458	235.594	298.925	215.506	98.4173	99.0932	84.5916
unigene160976	663	UDP-glycosyltransferase 73D1	no hits & (original description: no original description)	2.91272	4.80874	1.86766	6.29089	8.12657	8.57175	1.04514	2.03093	3.30092	2.14693	0	0	9.47634	23.9297	5.85442	5.30819	4.4093	3.15511	9.23265	16.7726	21.0138	2.23123	0	2.98201
unigene197195	664	Transmembrane protein	no hits & (original description: no original description)	45.6317	37.5082	2.80149	17.0753	12.1006	7.61933	0	0	0	0	0	0	27.4924	32.2516	7.80589	12.7244	7.71628	8.41364	14.3619	26.6388	13.6589	2.08721	2.84909	18.886

## Sheet: Supplementary Table 7
Table S7. Normalized-read counts of DEGs identified in drought-sensitive scion stems (SS) that could have been regulated by drought-sensitive rootstocks (SR) in SS/SR grafts. Scion stems: ss. Rootstock stems: rs.
ID	Orden	DescriptionBalstX	Mapman3.6 cutoff80	ss-SS/SR_1-4_mRNA	ss-SS/SR_1-5_mRNA	ss-SS/SR_1-6_mRNA	ss-SS/TR_18-4_mRNA	ss-SS/TR_18-5_mRNA	ss-SS/TR_18-6_mRNA	ss-TS/SR_1-1_mRNA	ss-TS/SR_1-9_mRNA	ss-TS/SR_1-11_mRNA	ss-TS/TR_18-7_mRNA	ss-TS/TR_18-9_mRNA	ss-TS/TR_18-15_mRNA	rs-SS/SR_1-4_mRNA	rs-SS/SR_1-5_mRNA	rs-SS/SR_1-6_mRNA	rs-SS/TR_18-4_mRNA	rs-SS/TR_18-5_mRNA	rs-SS/TR_18-6_mRNA	rs-TS/SR_1-1_mRNA	rs-TS/SR_1-9_mRNA	rs-TS/SR_1-11_mRNA	rs-TS/TR_18-7_mRNA	rs-TS/TR_18-9_mRNA	rs-TS/TR_18-15_mRNA
isotig15565	1	Asparagine synthetase [glutamine-hydrolyzing]; Glutamine-dependent asparagine synthetase	(at5g10240 : 930.0) Encodes asparagine synthetase (ASN3).; asparagine synthetase 3 (ASN3); FUNCTIONS IN: asparagine synthase (glutamine-hydrolyzing) activity; INVOLVED IN: asparagine biosynthetic process; EXPRESSED IN: 23 plant structures; EXPRESSED DURING: 13 growth stages; CONTAINS InterPro DOMAIN/s: Rossmann-like alpha/beta/alpha sandwich fold (InterPro:IPR014729), Asparagine synthase (InterPr…	82.0174	69.5162	54.1528	6.29179	12.0986	0.952416	11.4966	6.0928	3.30092	3.2204	9.62042	8.70156	11.3762	23.9286	14.636	4.24464	0	2.10341	9.21111	9.86621	6.30413	0	2.84909	0
unigene101700	2	#N/A	(at2g32150 : 88.2) Haloacid dehalogenase-like hydrolase (HAD) superfamily protein; FUNCTIONS IN: hydrolase activity, catalytic activity; INVOLVED IN: metabolic process; LOCATED IN: cellular_component unknown; EXPRESSED IN: 24 plant structures; EXPRESSED DURING: 13 growth stages; CONTAINS InterPro DOMAIN/s: Haloacid dehalogenase-like hydrolase (InterPro:IPR005834), Pyrimidine 5-nucleotidase (Inter…	10.2304	36.4253	71.522	8.43069	4.39757	11.729	7.36199	4.71583	20.0784	10.0487	4.44464	30.696	3.19006	10.8844	3.21115	9.9844	5.04755	5.82013	4.70352	13.4842	4.71444	3.69854	2.26313	8.06633
unigene145925	3	Xyloglucan endotransglucosylase/hydrolase protein 22; At-XTH22; XTH-22; Touch protein 4; Flags: Precursor	(at5g57560 : 127.0) Encodes a cell wall-modifying enzyme, rapidly upregulated in response to environmental stimuli; Touch 4 (TCH4); CONTAINS InterPro DOMAIN/s: Xyloglucan endotransglucosylase/hydrolase (InterPro:IPR016455), Xyloglucan endo-transglycosylase, C-terminal (InterPro:IPR010713), Concanavalin A-like lectin/glucanase, subgroup (InterPro:IPR013320), Concanavalin A-like lectin/glucanase (I…	14.1888	83.8116	257.051	9.49925	9.76822	0.955274	7.09025	1.05507	0	2.32513	1.92889	4.44766	0	0	0	6.45762	1.91033	0	0	0	0	2.10495	3.92699	13.1904
isotig25901	4	Beta-fructofuranosidase, insoluble isoenzyme 3; Cell wall beta-fructosidase 3; Invertase 3; OsCIN3; Sucrose hydrolase 3; Flags: Precursor	(p26792|inv1_dauca : 635.0) Beta-fructofuranosidase, insoluble isoenzyme 1 precursor (EC 3.2.1.26) (Sucrose hydrolase 1) (Invertase 1) (Cell wall beta-fructosidase 1) - Daucus carota (Carrot) & (at3g13790 : 624.0) Encodes a protein with invertase activity.; ATBFRUCT1; CONTAINS InterPro DOMAIN/s: Glycoside hydrolase, family 32 (InterPro:IPR001362), Glycosyl hydrolases family 32, N-terminal (InterP…	14.5636	10.5792	13.7955	0.898699	0	0	0	1.01547	1.10031	2.14693	0	0	0	0	0	0	0	0	0	0	0	0	0	0
isotig80244	5	UDP-glycosyltransferase UGT1		10.7159	29.2737	25.8419	3.72511	7.18676	2.92392	2.09029	1.56382	1.11131	7.51426	2.88324	10.8982	2.863	6.58037	2.6784	2.11437	4.94062	5.26168	1.08022	2.95986	0	8.30815	4.64591	5.0048
isotig47876	6	Cytochrome P450 94A1; P450-dependent fatty acid omega-hydroxylase	(at5g63450 : 274.0) member of CYP94B; "cytochrome P450, family 94, subfamily B, polypeptide 1" (CYP94B1); FUNCTIONS IN: electron carrier activity, monooxygenase activity, iron ion binding, oxygen binding, heme binding; INVOLVED IN: oxidation reduction; LOCATED IN: endomembrane system; EXPRESSED IN: 10 plant structures; EXPRESSED DURING: 4 anthesis, petal differentiation and expansion stage; CONTA…	0	85.6168	1087.91	8.08829	5.04192	0	1.04514	4.06186	0	2.14693	3.84817	5.44255	0	1.04037	10.7331	0	0	2.10341	1.02585	0	0	2.08721	0	0
isotig52323	7	WRKY transcription factor WRKY62; OsWRKY62; XA21-binding protein 10	(at4g01720 : 88.2) member of WRKY Transcription Factor; Group II-b; WRKY47; CONTAINS InterPro DOMAIN/s: DNA-binding WRKY (InterPro:IPR003657); BEST Arabidopsis thaliana protein match is: WRKY family transcription factor (TAIR:AT4G04450.1); Has 3605 Blast hits to 3148 proteins in 215 species: Archae - 2; Bacteria - 4; Metazoa - 47; Fungi - 10; Plants - 3482; Viruses - 0; Other Eukaryotes - 60 (sou…	3.88363	31.1424	264.835	0	9.26302	1.02575	2.09029	6.38322	1.10031	3.2204	0	12.2109	0.948013	9.12096	3.8844	0	8.52539	0	1.12125	0	1.39847	0	0.949696	1.988
isotig57037	8	transcription factor bHLH95		1.94181	65.3989	81.5849	6.29089	2.01677	1.90483	2.09029	3.0464	6.60184	4.29386	4.81021	32.6553	0	2.08075	0	2.12073	8.8186	9.46534	0	0.986621	4.20275	5.21803	7.59757	6.95802
unigene161200	9	Glycerophosphodiester phosphodiesterase GDPD3; Glycerophosphodiester phosphodiesterase 3; ATGDPD3		3.88363	29.9046	118.671	0.933748	4.82915	0	11.0409	1.0571	5.59616	5.36411	3.84817	4.92551	1.89603	9.79825	6.42132	1.13035	1.13429	4.84626	2.11428	0	3.15206	2.08721	2.85004	1.08545
unigene98089	10	transcription factor bHLH95		0.970907	12.446	22.4791	0	0	0	0	0	0	0	1.92408	5.93238	0	0	0	0	1.10233	3.15511	0	0	0	2.08721	0	0
unigene36391	11	Probable protein phosphatase 2C 30; AtPP2C30; AthPP2C5	(at2g30020 : 162.0) Encodes AP2C1. Belongs to the clade B of the PP2C-superfamily. Acts as a MAPK phosphatase that negatively regulates MPK4 and MPK6.; Protein phosphatase 2C family protein; CONTAINS InterPro DOMAIN/s: Protein phosphatase 2C, manganese/magnesium aspartate binding site (InterPro:IPR000222), Protein phosphatase 2C-related (InterPro:IPR001932), Protein phosphatase 2C (InterPro:IPR01…	3.51857	46.2476	165.726	5.26458	4.49034	3.79824	3.13543	0	1.10031	3.15599	1.91735	7.2103	0	9.66196	0	0	0	0	1.03816	0.986621	0	0	1.89939	0.994002
unigene189868	12	TPA_inf: ARO1-like protein	(at5g66200 : 89.4) Armadillo repeat protein. One of a family of four in Arabidopsis. Expressed in vegetative tissues, anthers and ovules.; armadillo repeat only 2 (ARO2); FUNCTIONS IN: binding; INVOLVED IN: biological_process unknown; LOCATED IN: plasma membrane; EXPRESSED IN: 26 plant structures; EXPRESSED DURING: 13 growth stages; CONTAINS InterPro DOMAIN/s: Armadillo-like helical (InterPro:IPR…	1.94181	43.2787	219.45	0	1.00838	4.76208	1.04514	1.01547	1.10031	0	1.92408	6.53107	0.948013	0	0	2.12073	0	0	0	0	0	0	0	0.994002
unigene98051	13	#N/A	(at4g34940 : 127.0) Armadillo repeat protein. One of a family of four in Arabidopsis. Located in the nucleus and cytoplasm of pollen vegetative cells, and in the cytoplasm of egg cells. Involved in the signaling network controlling tip growth and actin organization in the pollen tube.; armadillo repeat only 1 (ARO1); FUNCTIONS IN: binding; INVOLVED IN: pollen tube growth, actin cytoskeleton organ…	0.970907	47.1257	221.322	3.5948	6.05031	1.90483	2.09029	1.01547	2.20061	3.2204	1.92408	1.08851	0	1.04037	3.90294	0	1.10233	2.10341	0	0	0	1.04361	0	0.994002
unigene202545	14	Phospholipase A1 EG1, chloroplastic/mitochondrial; Protein EXTRA GLUME 1; Flags: Precursor	(at1g51440 : 202.0) Encodes a lipase that hydrolyzes phosphatidylcholine, glycolipids as well as triacylglycerols.; alpha/beta-Hydrolases superfamily protein; FUNCTIONS IN: galactolipase activity, triglyceride lipase activity, phospholipase A1 activity; INVOLVED IN: lipid metabolic process; LOCATED IN: chloroplast; EXPRESSED IN: 12 plant structures; EXPRESSED DURING: 4 anthesis, C globular stage,…	0	25.9672	69.1071	0.898699	2.01677	3.80967	3.13543	0	0	6.4408	0.962042	7.68706	0.948013	3.12112	0	0	0	1.0517	0	2.95986	2.10138	1.04361	0	0
isotig89865	15	WRKY164		0	20.1967	126.958	2.6961	1.00838	0.952416	10.4514	2.03093	4.40122	3.2204	2.88613	9.7966	0.948013	4.1615	0.975736	0	2.20465	0	1.02585	0.986621	0	2.08721	0	4.97001
isotig36282	16	LOB domain-containing protein 6; Crown rootless-like protein 3; Protein ASYMMETRIC LEAVES 2	(at2g28500 : 140.0) LOB domain-containing protein 11 (LBD11); INVOLVED IN: biological_process unknown; LOCATED IN: chloroplast; CONTAINS InterPro DOMAIN/s: Lateral organ boundaries, LOB (InterPro:IPR004883); BEST Arabidopsis thaliana protein match is: LOB domain-containing protein 1 (TAIR:AT1G07900.1); Has 1191 Blast hits to 1170 proteins in 85 species: Archae - 8; Bacteria - 66; Metazoa - 21; Fu…	3.88363	37.6005	109.196	1.7974	7.05869	1.90483	4.18057	0	2.20061	0	2.46187	8.93341	0.948013	2.08075	0.975736	1.06037	1.10233	1.0517	0	0	0	3.13082	0	0.994002
isotig126746	17	Protein EXORDIUM; Flags: Precursor		5.84777	30.8654	115.235	8.05863	2.02181	2.21532	4.18162	5.08749	1.10361	2.87367	2.20596	7.63917	0	1.04141	4.88746	1.06143	2.20465	0	1.02585	0	0	0	0	2.98201
unigene104325	18	Armadillo repeat only 1	(at4g34940 : 126.0) Armadillo repeat protein. One of a family of four in Arabidopsis. Located in the nucleus and cytoplasm of pollen vegetative cells, and in the cytoplasm of egg cells. Involved in the signaling network controlling tip growth and actin organization in the pollen tube.; armadillo repeat only 1 (ARO1); FUNCTIONS IN: binding; INVOLVED IN: pollen tube growth, actin cytoskeleton organ…	0.970907	30.775	132.656	0.898699	2.01677	0	1.04514	2.03093	1.10031	1.07347	1.92408	4.35404	0	0	0	0	0	0	0	0	0	0	0	0
unigene107762	19	Potassium transporter 5; AtHAK1; AtHAK5; AtPOT5	(at4g13420 : 107.0) Encodes a protein of the KUP/HAK/KT potassium channel class that is upregulated in the roots by K levels.; high affinity K+ transporter 5 (HAK5); FUNCTIONS IN: potassium ion transmembrane transporter activity, potassium:sodium symporter activity; INVOLVED IN: potassium ion transport; LOCATED IN: membrane; EXPRESSED IN: 15 plant structures; EXPRESSED DURING: 8 growth stages; CO…	0	10.5792	140.074	0.898699	4.03354	0	2.09029	2.03093	2.20061	3.2204	0.962042	3.26553	0	0	0.975736	1.06037	0	0	1.02585	0	0	1.04361	0	0
isotig36950	20	Probable disease resistance protein At5g04720	(at4g33300 : 126.0) ADR1-like 1 (ADR1-L1); FUNCTIONS IN: ATP binding; INVOLVED IN: apoptosis, defense response; LOCATED IN: apoplast; EXPRESSED IN: 22 plant structures; EXPRESSED DURING: 13 growth stages; CONTAINS InterPro DOMAIN/s: NB-ARC (InterPro:IPR002182), Leucine-rich repeat (InterPro:IPR001611), Powdery mildew resistance protein, RPW8 domain (InterPro:IPR008808), Disease resistance protein…	4.85454	15.3447	75.6206	0	1.00838	3.80967	2.09029	5.07733	3.30092	3.2204	1.92408	2.17702	0	2.08075	0.975736	7.42256	1.10233	5.25852	5.12925	0	4.20275	2.09661	1.89939	8.47685
unigene18942	21	#N/A	(at2g28120 : 184.0) Major facilitator superfamily protein; INVOLVED IN: N-terminal protein myristoylation, transmembrane transport; LOCATED IN: plasma membrane; EXPRESSED IN: 11 plant structures; EXPRESSED DURING: 6 growth stages; CONTAINS InterPro DOMAIN/s: Nodulin-like (InterPro:IPR010658), Major facilitator superfamily MFS-1 (InterPro:IPR011701), Major facilitator superfamily, general substrat…	2.91272	11.5362	88.5569	6.29089	2.01677	0.952416	6.27086	4.06186	1.10031	10.7347	8.65838	8.70809	3.79205	8.323	7.80589	1.06037	3.30698	0	2.0517	0	3.14471	3.13082	1.89939	3.60723
isotig51352	22	#N/A	(at2g42990 : 287.0) GDSL-like Lipase/Acylhydrolase superfamily protein; FUNCTIONS IN: hydrolase activity, acting on ester bonds, carboxylesterase activity; INVOLVED IN: lipid metabolic process; LOCATED IN: endomembrane system; EXPRESSED IN: 13 plant structures; EXPRESSED DURING: 7 growth stages; CONTAINS InterPro DOMAIN/s: Lipase, GDSL (InterPro:IPR001087); BEST Arabidopsis thaliana protein match…	179.893	180.361	177.076	71.1895	52.8222	61.6718	70.4698	60.6203	70.972	37.7184	50.5149	42.4247	50.313	21.3703	92.8432	47.5468	40.9304	26.0034	40.1405	41.5348	56.6468	38.1856	123.147	59.7087
isotig52161	23	#N/A	(at5g36930 : 105.0) Disease resistance protein (TIR-NBS-LRR class) family; FUNCTIONS IN: transmembrane receptor activity, ATP binding; INVOLVED IN: signal transduction, defense response, apoptosis, innate immune response; LOCATED IN: intrinsic to membrane; EXPRESSED IN: 19 plant structures; EXPRESSED DURING: 13 growth stages; CONTAINS InterPro DOMAIN/s: NB-ARC (InterPro:IPR002182), Toll-Interleuk…	86.3855	252.525	361.887	63.7932	118.461	56.4526	64.8135	63.9744	72.7456	81.5834	47.141	85.1869	48.672	70.064	82.4507	127.2	144.946	129.837	68.732	53.8379	76.1013	181.098	76.0783	77.7638
unigene31318	24	Disease resistance protein RPS4; Resistance to Pseudomonas syringae 4	(at1g52900 : 82.0) Toll-Interleukin-Resistance (TIR) domain family protein; FUNCTIONS IN: transmembrane receptor activity; INVOLVED IN: signal transduction, defense response, innate immune response; LOCATED IN: intrinsic to membrane; CONTAINS InterPro DOMAIN/s: Toll-Interleukin receptor (InterPro:IPR000157); BEST Arabidopsis thaliana protein match is: Toll-Interleukin-Resistance (TIR) domain fami…	100.003	240.438	401.547	71.9471	112.442	64.8215	100.335	66.0053	80.3774	69.7753	50.0262	141.506	36.3971	93.6337	59.5472	87.1079	118.26	117.796	51.2925	53.2775	86.1564	105.892	49.3842	49.7001
unigene2411	25	Disease resistance protein RPS4; Resistance to Pseudomonas syringae 4		104.283	456.222	573.997	125.57	111.283	122.816	63.7506	40.6745	69.8793	73.4648	25.9751	84.168	75.1414	83.9135	203.007	68.9237	76.1762	75.7291	55.8237	64.1304	82.8068	94.0477	50.3339	100.397
unigene145520	26	Disease resistance protein RRS1; Disease resistance protein RCH2; Probable WRKY transcription factor 52; Resistance to Colletotrichum higginsianum 2 protein; Resistance to Ralstonia solanacearum 1 protein		51.7299	202.137	313.076	63.0985	52.6689	45.716	44.5565	34.2415	32.9905	42.696	34.6605	51.5268	47.1826	78.8906	122.374	44.7029	89.284	56.7626	54.3824	51.471	58.5748	65.2525	31.2687	61.6222
unigene146619	27	Disease resistance protein RPS6; Resistance to Pseudomonas syringae 6		74.9453	263.805	328.605	67.6963	97.9464	57.184	77.5433	59.7775	81.1971	58.7358	34.8461	117.191	59.3106	107.046	109.405	55.8993	81.6581	63.0192	71.3161	57.3227	73.5723	58.2134	56.7747	46.7937
[truncated: 16 more rows]

## Sheet: Supplementary Table 8
Table S8. Normalized-read counts of DEGs identified in drought-sensitive scion stems (SS) that could have been regulated by drought-tolerant rootstocks (TR) in SS/TR grafts. Scion stems: ss. Rootstock stems: rs.
[truncated: 58 more rows]

## Sheet: Supplementary Table 9
Table S9. Normalized-read counts of DEGs associated with associated with either the drought-tolerant scions (Oria6: TS) or both drought-tolerant genotypes (Oria6: TS; and R18T: TR). Scion stems: ss. Rootstock stems: rs.
[truncated: 610 more rows]

[truncated: 1 more sheets: Supplementary Table 10]
